# Supplementary material for: Genomic biomarkers of immunotherapy plus chemotherapy in patients with advanced NSCLC: Insights from the phase 3 ORIENT-11 study
Source: iScience. 2026 Jan 19;29(2):114730. doi: 10.1016/j.isci.2026.114730 (PMC12876322; doi:10.1016/j.isci.2026.114730)
Supplement: Table S3. Hub genes predictive of ICI-Chemo response, related to Figure 1 [file mmc2.xlsx]

## Sheet: Table S3
Table S3. Hub genes predictive of ICI-Chemo response, related to Figure 1.
ID	HR	95% CI	pValue_log
ACP5	0.98	(0.97-0.99)	9.08e-05
ADAP2	0.97	(0.96-0.99)	9.37e-06
APOBR	0.94	(0.91-0.97)	6.51e-05
ARRB2	0.97	(0.95-0.99)	1.57e-05
CASP1	0.95	(0.93-0.98)	1.53e-05
CD74	1	(1-1)	3.22e-05
CD84	0.97	(0.95-0.98)	1.97e-08
CMKLR1	0.96	(0.93-0.98)	9.67e-05
CTSZ	1	(0.99-1)	2.33e-08
CYBB	1	(0.99-1)	3e-05
DRAM1	0.99	(0.98-1)	6.38e-05
FGR	0.97	(0.95-0.99)	3.77e-06
FKBP15	0.97	(0.95-0.98)	1.68e-05
FPR3	0.98	(0.97-0.99)	7.06e-05
HAVCR2	0.96	(0.95-0.98)	5.8e-05
HCK	0.96	(0.95-0.98)	4.37e-05
HLA_DMA	0.98	(0.97-0.99)	4.07e-07
HLA_DOA	0.99	(0.98-0.99)	1e-08
HLA_DPA1	0.99	(0.99-1)	1.59e-05
HLA_DPB1	0.99	(0.99-0.99)	6.35e-06
HLA_DRA	1	(1-1)	6.71e-05
IRF5	0.94	(0.91-0.97)	8.18e-07
ITGAX	0.98	(0.98-0.99)	1.28e-05
ITGB2	0.99	(0.98-0.99)	4.18e-06
LAIR1	0.95	(0.93-0.97)	2.3e-06
LAPTM5	1	(0.99-1)	3.36e-05
LILRB3	0.93	(0.9-0.96)	8.38e-06
MPP1	0.88	(0.83-0.93)	9.44e-11
MS4A4A	0.97	(0.95-0.99)	9.73e-05
MS4A6A	0.97	(0.96-0.99)	7.34e-06
NEK6	0.99	(0.98-0.99)	3.46e-05
NLRP3	0.87	(0.78-0.96)	9.08e-06
NPC2	0.99	(0.99-1)	5.22e-05
P2RX7	0.9	(0.85-0.94)	4.89e-07
PDE4DIP	0.91	(0.87-0.96)	1.93e-05
PLA2G7	0.97	(0.96-0.99)	1.1e-05
RAB27A	0.97	(0.96-0.99)	1.3e-05
RASSF4	0.98	(0.98-0.99)	2.17e-06
SIGLEC9	0.97	(0.95-0.98)	1.42e-05
SLC7A7	0.92	(0.89-0.96)	7.02e-05
TFEC	0.92	(0.88-0.96)	2.28e-05
TMEM106A	0.97	(0.95-0.98)	6.03e-05
TMEM273	0.95	(0.92-0.98)	2.16e-06
TMIGD3	0.89	(0.82-0.96)	8.14e-05
TPP1	0.92	(0.87-0.97)	5.18e-05
