# Supplementary material for: Genomic biomarkers of immunotherapy plus chemotherapy in patients with advanced NSCLC: Insights from the phase 3 ORIENT-11 study
Source: iScience. 2026 Jan 19;29(2):114730. doi: 10.1016/j.isci.2026.114730 (PMC12876322; doi:10.1016/j.isci.2026.114730)
Supplement: Table S9. The differentially expressed genes between high ICPscore group and low ICPscore group from the ORIENT-11, OAK, and TCGA cohorts, related to Figure 6 [file mmc3.xlsx]

## Sheet: Table S9
Table S9. The differentially expressed genes between high ICPscore group and low ICPscore group from the ORIENT-11, OAK, and TCGA cohorts, related to Figure 6.
Up regulated genes											Down regulated genes
genes	OAK_log2foldChange	OAK_pValues	OAK_FDR	ORIENT11_log2foldChange	ORIENT11_pValues	ORIENT11_FDR	TCGA_log2foldChange	TCGA_pValues	TCGA_FDR		genes	OAK_log2foldChange	OAK_pValues	OAK_FDR	ORIENT11_log2foldChange	ORIENT11_pValues	ORIENT11_FDR	TCGA_log2foldChange	TCGA_pValues	TCGA_FDR
WAPL	0.0158841	0.0133675	0.0335936	0.210723	1.36e-06	2.83e-05	0.0575901	0.0248972	0.0404065		HSP90AA1	-0.0283986	0.000215309	0.000926702	-0.310994	0.00338687	0.0186632	-0.253753	1.2606e-10	4.93387e-10
RNF38	0.0197499	0.0115157	0.0295816	0.13902	0.000530802	0.00428598	0.0938028	0.0123201	0.0211197		CHMP1B	-0.0639818	1.78e-06	1.23e-05	-0.29333	0.00875907	0.0386118	-0.189637	2.07649e-06	5.67085e-06
STXBP3	0.0187841	0.0049736	0.0144408	0.196881	0.000203245	0.00193978	0.0641612	0.0140743	0.0238685		SVOPL	-0.593091	3e-10	3.95e-09	-0.134565	0.000136563	0.00141085	-0.520513	1.88428e-07	5.67994e-07
EXOC2	0.0193331	0.012313	0.0312997	0.200606	4.95e-05	0.000604239	0.0713157	0.011958	0.0205361		KCNJ16	-0.624009	0.000316909	0.0013042	-0.153696	0.00331157	0.0183684	-1.05174	1.54968e-11	6.47028e-11
POLH	0.0264245	0.00300521	0.00938864	0.146725	0.0102052	0.04322	0.0894095	0.00629365	0.0113248		PTPRK	-0.0474817	4.41e-05	0.000225671	-0.289477	0.000472989	0.00390823	-0.210081	1.63357e-06	4.50455e-06
MAPK14	0.0236895	0.00388891	0.0117323	0.143202	0.00441556	0.0230004	0.11946	1.11613e-05	2.8289e-05		C6orf132	-0.181637	9.42e-10	1.16e-08	-0.155558	0.00743012	0.034017	-0.453378	1.73142e-17	1.08461e-16
RBM22	0.0185957	0.016801	0.0409164	0.155639	0.000109096	0.00116694	0.117264	2.50204e-07	7.4561e-07		ATAT1	-0.0821011	1.3e-05	7.48e-05	-0.306757	0.00634411	0.0303151	-0.192929	3.47872e-05	8.36778e-05
GLT8D1	0.0371672	9.32e-07	6.82e-06	0.153804	0.0035591	0.0194158	0.117911	6.52642e-07	1.86939e-06		NDFIP2	-0.133988	1.63e-13	3.32e-12	-0.23191	0.00245274	0.0145655	-0.420843	8.06455e-18	5.14691e-17
USP32	0.0219425	0.000646935	0.00244906	0.162148	0.000186545	0.00180822	0.127727	5.7773e-05	0.000135456		TRIP13	-0.100395	0.00164519	0.00554361	-0.237445	0.00722712	0.033371	-0.778978	1.59546e-28	2.00579e-27
ZDHHC17	0.0404851	3.86e-05	0.000200503	0.14886	0.00807014	0.036212	0.0965652	0.00161184	0.00316355		EHBP1	-0.0542512	0.000227376	0.000973986	-0.254557	0.0110538	0.0458434	-0.738846	1.19688e-51	5.70337e-50
ASB8	0.0248136	0.0154618	0.038005	0.164401	0.000431028	0.00361082	0.0943353	0.000140016	0.000313985		SETP14	-0.0500427	0.00363732	0.0110613	-0.461082	0.0116022	0.0476084	-0.234031	0.000277276	0.000600294
FRYL	0.0267546	0.000359065	0.00145709	0.132811	0.00477066	0.0244143	0.140706	0.000154347	0.000344459		TTC30B	-0.175862	2.69e-12	4.64e-11	-0.276616	0.0032872	0.0182577	-0.277417	5.85357e-11	2.34907e-10
ROCK1	0.0251383	0.00214703	0.0069847	0.167418	0.000182015	0.00176916	0.121128	0.00033416	0.000716012		YES1	-0.0678209	1.5e-07	1.28e-06	-0.279999	0.00348927	0.0191063	-0.344907	7.56297e-18	4.8329e-17
TPP2	0.017296	0.014411	0.0358347	0.16761	0.000518737	0.00420637	0.13625	3.41846e-05	8.22847e-05		ADGRA3	-0.0936499	1.6e-09	1.89e-08	-0.306397	0.00933076	0.0404349	-0.300587	3.22564e-12	1.41706e-11
PBRM1	0.0278652	0.000142313	0.000641355	0.139336	0.00130684	0.00880875	0.143718	4.66443e-06	1.22909e-05		MARVELD3	-0.324747	4.87e-14	1.05e-12	-0.308991	0.0109565	0.0455541	-0.348661	3.79086e-13	1.77461e-12
NPHS1	0.0059238	0.0161438	0.0394928	0.365464	0.0104294	0.0439743	0.419771	0.0044807	0.00824499		FAM161A	-0.0811079	0.000203242	0.000880949	-0.312996	0.00510236	0.0256514	-0.313171	9.90314e-10	3.62069e-09
PLCXD3	0.36562	0.00016605	0.000738057	6.39e-05	0.00432865	0.0226578	1.10194	2.58953e-19	1.81723e-18		PLPP2	-0.116541	1.74e-07	1.46e-06	-0.393119	0.00148602	0.00977216	-0.143495	0.0127279	0.0217588
AP3B1	0.0232996	0.00044805	0.00177033	0.176113	0.000162884	0.00161678	0.0963931	0.000529234	0.0011083		TBC1D8	-0.111474	1.23e-10	1.72e-09	-0.328869	0.00640381	0.0305122	-0.313918	4.65386e-10	1.74328e-09
UBE2E1	0.0304604	1.03e-05	6.09e-05	0.176886	0.000336826	0.00293672	0.0821052	0.0211439	0.0347771		HOMER1	-0.0730839	0.00132408	0.00458653	-0.339769	0.00106348	0.00751557	-0.336689	3.19286e-12	1.4032e-11
CIR1	0.0325723	0.000158401	0.000706894	0.167609	0.00195439	0.01215	0.152961	4.19629e-08	1.3385e-07		TMEM237	-0.120344	5.44e-06	3.42e-05	-0.345605	0.000681925	0.00524013	-0.758612	5.11659e-59	3.60062e-57
KMT2A	0.0158366	0.0175525	0.0424596	0.179714	0.000911781	0.00665198	0.155926	3.61522e-05	8.68095e-05		LRRC1	-0.138103	5.39e-13	1.02e-11	-0.353709	0.001173	0.008089	-0.723181	1.06061e-64	1.00658e-62
STX18	0.0340547	0.000315546	0.00129952	0.164101	0.0103886	0.0438321	0.15925	4.5751e-08	1.45484e-07		CXADR	-0.278382	1.33e-18	4.43e-17	-0.355284	0.00900013	0.0393905	-0.569455	2.29687e-23	2.08165e-22
ZNF106	0.030134	2.76e-05	0.000149089	0.181857	0.000336826	0.00293672	0.121601	0.00168571	0.00330184		L2HGDH	-0.199911	1.46e-12	2.62e-11	-0.358548	0.0111518	0.0461728	-0.300617	9.61491e-13	4.37838e-12
PFDN1	0.0356373	4.89e-05	0.000247692	0.182071	0.00958579	0.041259	0.140802	4.87852e-06	1.28247e-05		UNG	-0.0996066	3.03e-09	3.42e-08	-0.35926	0.00571978	0.0280172	-0.628261	6.53261e-50	2.8693e-48
UBE2D3	0.0262938	0.00456166	0.0134246	0.182641	0.000123777	0.00129657	0.0705853	0.00939063	0.016428		SNORA13	-0.0437795	0.00451903	0.0133127	-1.16133	0.0057503	0.02815	-0.543201	3.61346e-08	1.15968e-07
LCORL	0.0458105	0.0143065	0.0356117	0.14817	0.0109565	0.0455541	0.162483	1.43335e-05	3.59504e-05		LNX1	-0.309306	4.61e-14	9.99e-13	-0.365714	0.00515141	0.0258718	-0.475387	7.50487e-14	3.68075e-13
DDX5	0.0112018	0.00430108	0.0127672	0.259198	1.56e-05	0.000228398	0.0928655	6.2255e-05	0.000145455		SSX2IP	-0.0898148	3.73e-06	2.43e-05	-0.370528	0.00271563	0.0157423	-0.624702	1.1962e-37	2.63721e-36
ACSM5	0.690234	2.22e-18	7.23e-17	0.00234814	2.1e-05	0.000291797	1.63788	3.63311e-80	7.21228e-78		NRG4	-0.481243	0.000178573	0.000787649	-0.378913	0.00491024	0.0249184	-1.20929	4.507e-32	7.06511e-31
NDUFAF3	0.0445112	5.43e-05	0.000272594	0.184537	0.00247794	0.0146798	0.116314	0.00121881	0.00243345		B4GALT6	-0.111465	0.00319735	0.00990302	-0.381414	0.00101791	0.00726391	-0.512685	1.4559e-11	6.09608e-11
ZNF555	0.0513283	0.00320899	0.00993268	0.182057	0.00652471	0.0309042	0.0871377	0.01217	0.0208771		TTC30A	-0.144228	4.01e-07	3.15e-06	-0.463513	0.000530802	0.00428598	-0.238329	3.44075e-07	1.01103e-06
BOD1L1	0.0259244	0.000764247	0.00283397	0.185573	0.000562117	0.00448626	0.120585	0.00154415	0.00303955		MOK	-0.122951	5.47e-05	0.000274491	-0.397878	0.0113503	0.0467836	-0.39376	3.34128e-10	1.26536e-09
ZFYVE1	0.0250803	0.00690853	0.019128	0.186019	0.00279938	0.0160961	0.0951693	0.00192254	0.00373458		CCDC138	-0.137882	1.27e-12	2.3e-11	-0.398896	0.0011478	0.00795948	-0.64996	2.09877e-44	6.79559e-43
ZNF41	0.0309095	0.00384744	0.011623	0.142442	0.00306497	0.0172552	0.16753	4.02511e-09	1.39553e-08		GINS1	-0.174118	3.07e-05	0.000163727	-0.401719	0.00377628	0.0203146	-0.759454	9.66982e-33	1.57503e-31
FLII	0.0349614	1.93e-05	0.000108012	0.186512	0.00260753	0.0152547	0.151698	1.90779e-05	4.72402e-05		CNKSR3	-0.155642	8.6e-05	0.000411175	-0.711533	0.0102965	0.0435251	-0.180868	0.00174695	0.0034165
CDC42	0.0417493	4.83e-06	3.06e-05	0.186518	2.86e-05	0.000379453	0.0984305	0.00521174	0.0095025		HOOK1	-0.169447	3.66e-12	6.22e-11	-0.418075	0.0106692	0.044659	-0.248353	9.59286e-06	2.44789e-05
COX18	0.0423053	0.0167668	0.0408399	0.187215	0.00260753	0.0152547	0.125942	0.00149393	0.00294715		KIF21A	-0.154442	1.69e-17	5.09e-16	-0.419717	7.72e-05	0.000874775	-0.542138	1.60235e-22	1.37569e-21
SELENON	0.0482003	2.68e-07	2.17e-06	0.18732	0.0117566	0.048051	0.108189	0.00290575	0.00550282		GRHL2	-0.221172	8.08e-25	4.35e-23	-0.421746	0.00605309	0.0291888	-0.589085	6.40305e-41	1.71125e-39
SNX1	0.0197134	0.0178035	0.0429693	0.291045	1.97e-06	3.88e-05	0.0942774	0.000154159	0.000344089		ARHGEF28	-0.200912	8e-13	1.48e-11	-0.433049	0.00133525	0.00895884	-0.32061	1.20267e-06	3.35768e-06
RNF14	0.0294621	0.000978982	0.00352414	0.124392	0.00770873	0.034957	0.174275	1.01218e-07	3.12764e-07		ARTN	-1.12752	9.22e-17	2.61e-15	-0.433155	0.000737815	0.00561068	-2.06994	5.98102e-78	1.02217e-75
CLASP2	0.0182303	0.0163103	0.0398459	0.156981	0.00065177	0.00505382	0.175405	2.8103e-10	1.07133e-09		KCTD3	-0.069354	3.26e-08	3.14e-07	-0.439696	0.000644428	0.00501098	-0.478309	8.4779e-27	9.54446e-26
RIPK1	0.0322701	0.000916907	0.00332602	0.173042	0.00176017	0.0111751	0.175952	6.97355e-12	2.98904e-11		PLCB4	-0.158862	1.96e-05	0.000109594	-0.44699	0.00520088	0.0260464	-0.645648	1.33938e-10	5.2314e-10
KCTD10	0.0561029	5.92e-07	4.53e-06	0.166182	0.00829419	0.0369965	0.100912	1.34122e-05	3.37293e-05		CCDC74B	-0.313985	0.0168587	0.0410361	-0.459116	0.00105192	0.00745721	-0.440052	1.00692e-06	2.83311e-06
COMMD9	0.114722	1.37e-10	1.89e-09	0.123811	0.00130684	0.00880875	0.0735852	0.0276782	0.04451		TUFT1	-0.174327	9.69e-15	2.24e-13	-0.461994	0.000101093	0.00109791	-0.711221	5.09175e-35	9.6086e-34
SEC31A	0.0241138	2.73e-05	0.000147674	0.17516	0.00168758	0.0108083	0.177102	8.32828e-10	3.06462e-09		MT-ND4	-0.0480882	0.0095155	0.0251686	-0.974297	0.00126528	0.00859162	-0.320842	2.42486e-08	7.88794e-08
SHOC2	0.024593	0.0012387	0.00433087	0.180405	0.000411375	0.00346963	0.179832	7.5562e-10	2.78864e-09		ARHGAP39	-0.187118	1.59e-09	1.88e-08	-0.467958	0.0092471	0.0401566	-0.221222	3.76329e-05	9.0203e-05
ELP3	0.0178487	0.014381	0.0357726	0.227733	0.000581723	0.00462044	0.0965878	0.00843373	0.0148667		HSPD1P1	-0.111714	0.00594731	0.0168173	-0.470104	0.00169374	0.0108421	-0.415041	4.94726e-08	1.56978e-07
UEVLD	0.0453055	0.000475307	0.00186626	0.194887	0.000681925	0.00524013	0.149719	8.42791e-07	2.38995e-06		RIBC2	-0.184397	7.22e-05	0.00035156	-0.726199	0.00605279	0.0291888	-0.180425	0.0242012	0.0393429
FAM149B1	0.0408334	0.00871783	0.0233393	0.195652	0.000309971	0.00274601	0.159798	4.62604e-07	1.34325e-06		TXNP5	-0.397401	0.000661029	0.00249389	-0.47164	0.00414383	0.0219207	-0.44	0.000526711	0.00110342
HERC4	0.0271032	0.000408727	0.00163264	0.323315	1.03e-06	2.25e-05	0.0899296	0.00435586	0.00802795		UBE2T	-0.0614278	0.00614051	0.0172839	-0.477118	0.0117566	0.048051	-0.577488	5.15733e-22	4.28059e-21
RANBP6	0.0480281	0.00122257	0.00428226	0.167038	0.00113538	0.00789327	0.181841	2.13093e-06	5.81116e-06		MT-ND4L	-0.0560699	0.0191829	0.0458113	-1.08532	0.00065177	0.00505382	-0.288013	1.21712e-06	3.39677e-06
TADA3	0.039066	0.000328999	0.00134856	0.195848	0.00400543	0.0213208	0.110985	8.41475e-05	0.000193508		AL365436.1	-0.213632	1.58e-09	1.87e-08	-0.480899	0.00185495	0.0116368	-0.357383	5.34634e-09	1.83457e-08
PRKAG2	0.0364113	0.00971426	0.0256183	0.196652	3.27e-05	0.000428564	0.140298	0.000406846	0.00086269		ARHGAP32	-0.119239	1.17e-11	1.87e-10	-0.486754	0.000193538	0.0018629	-0.299405	3.89671e-10	1.46643e-09
PTEN	0.0448404	4.29e-05	0.000220345	0.193344	0.000601964	0.00474173	0.186608	2.34e-06	6.35652e-06		AC092685.1	-0.522515	0.0101416	0.0265709	-0.492289	0.000836478	0.00622154	-0.87821	1.51096e-06	4.17964e-06
EML3	0.0277746	0.00340062	0.0104328	0.341916	0.000568583	0.00453204	0.0690444	0.0257451	0.0416636		MAP7	-0.201901	9.17e-18	2.84e-16	-0.493717	8.96e-06	0.000142687	-0.419189	6.73703e-23	5.93078e-22
WDFY3	0.0169038	0.00530739	0.0152471	0.186533	0.00233022	0.0139954	0.187001	1.77039e-07	5.34835e-07		ECT2	-0.112838	1.83e-08	1.83e-07	-0.498714	0.00491035	0.0249184	-0.792674	2.71865e-37	5.85457e-36
STAT3	0.0178261	0.00162841	0.00549411	0.198953	0.000562117	0.00448626	0.143197	8.79328e-06	2.25547e-05		SPTBN2	-0.15978	1.2e-12	2.17e-11	-0.504936	0.00628492	0.0300902	-0.513996	1.45969e-20	1.10928e-19
CNEP1R1	0.0532177	8.53e-05	0.000408392	0.199566	0.000361561	0.00312383	0.181571	5.07335e-09	1.74406e-08		SIX4	-0.222723	2.64e-09	3.01e-08	-0.509555	0.00291471	0.0166053	-0.245246	1.41648e-05	3.55527e-05
SLC4A7	0.0615847	1.62e-07	1.37e-06	0.177	0.00237854	0.0142408	0.132229	0.0047757	0.00875453		FAM83D	-0.185363	2.09e-08	2.08e-07	-0.509677	0.00763821	0.0347325	-1.2605	3.97932e-58	2.69196e-56
RAB5A	0.0278274	0.00365479	0.0111062	0.200238	0.000133459	0.00138223	0.165946	3.4972e-10	1.32298e-09		MANSC1	-0.190007	4.91e-10	6.28e-09	-0.511868	0.00106348	0.00751557	-0.451861	1.81812e-13	8.70293e-13
OSGEP	0.0239151	0.014471	0.0359623	0.200299	0.00388932	0.0208009	0.130447	0.000268357	0.000582195		CTAGE3P	-0.218478	9.29e-05	0.000440102	-0.515078	0.00469021	0.0241221	-0.419125	0.000460455	0.000970751
PCGF5	0.0623081	0.000194106	0.000845675	0.110105	0.00247794	0.0146798	0.169858	4.68731e-05	0.000111086		SLC7A4	-0.324993	0.0086691	0.0232326	-0.520317	0.00944844	0.0408592	-0.798118	6.92653e-11	2.76259e-10
ALKBH8	0.0414086	0.0109394	0.0283341	0.178806	0.00332012	0.0183748	0.18875	1.82737e-07	5.51427e-07		NEK2	-0.109142	0.000802467	0.00295403	-0.523488	0.00366623	0.0198778	-0.64867	9.81083e-23	8.54571e-22
LPIN1	0.0605622	4.1e-05	0.000211798	0.200871	0.00297399	0.0168616	0.158769	0.00212075	0.00409642		ADGRG1	-0.0989909	2e-09	2.33e-08	-0.525294	0.00477066	0.0244143	-0.37898	3.74642e-11	1.52187e-10
RPA2	0.0429248	3.31e-05	0.00017507	0.203256	0.000182015	0.00176916	0.0852659	0.0124896	0.0213843		FZD3	-0.228579	1.5e-09	1.78e-08	-0.605588	0.00122494	0.0083704	-0.17741	0.00464919	0.00853501
DCP2	0.0638863	1.33e-07	1.15e-06	0.179469	0.000441179	0.00369212	0.175588	2.31818e-07	6.93046e-07		MRAP2	-1.02619	8.93e-13	1.64e-11	-0.533237	0.00401424	0.0213631	-1.91826	2.42015e-40	6.30127e-39
MUL1	0.0532387	8.56e-05	0.000409394	0.203465	0.0090818	0.0396679	0.1481	1.0992e-06	3.08092e-06		TTC23L	-0.393511	3.78e-05	0.000197059	-0.541374	0.00373854	0.020168	-0.226932	0.00194987	0.00378356
MSL3	0.0483121	1.92e-05	0.00010751	0.348299	7.96e-09	3.08e-07	0.0612496	0.0303986	0.0485242		CCDC34	-0.104474	7.64e-05	0.000370308	-0.542346	0.00145466	0.00960162	-0.756329	1.2659e-44	4.14608e-43
LPL	0.290015	8.76e-12	1.42e-10	0.00610896	7.15e-05	0.000819896	1.20199	3.92461e-28	4.81416e-27		SNORA14B	-0.0518408	2.79e-05	0.000150625	-0.802635	0.00975837	0.0418314	-0.590025	2.1309e-10	8.20105e-10
TMEM128	0.0325226	0.0121961	0.0310561	0.185567	0.0122825	0.0495718	0.192478	2.91039e-07	8.61033e-07		PIMREG	-0.206022	0.00960884	0.0253791	-0.558561	0.00719374	0.0332912	-0.802751	1.46474e-27	1.73269e-26
ZBTB49	0.0340111	0.00684652	0.0189746	0.204195	0.00139378	0.00925639	0.0649882	0.0227926	0.0372355		NRARP	-0.460218	2.81e-08	2.73e-07	-0.564388	0.00300403	0.0169893	-1.54415	1.1795e-76	1.89469e-74
HELZ	0.0147278	0.00788356	0.0214241	0.204267	4.65e-06	8.14e-05	0.142966	1.29872e-05	3.27036e-05		NUF2	-0.1141	0.000210279	0.000907222	-0.571174	0.00191404	0.0119351	-0.803887	1.12602e-30	1.61123e-29
ZNF197	0.038001	0.00356821	0.0108832	0.204746	0.000674267	0.00519577	0.192015	3.94137e-12	1.7187e-11		UCK2	-0.112727	5.18e-08	4.85e-07	-0.575571	0.000729596	0.00555654	-0.995301	2.93716e-54	1.62635e-52
MAP4	0.055845	8.36e-12	1.36e-10	0.205014	0.00370258	0.020018	0.133943	4.06825e-05	9.7098e-05		PCYT1B	-0.825033	0.000174875	0.000772646	-0.577268	0.000306964	0.00272618	-1.09132	1.22538e-18	8.2466e-18
RRP8	0.041226	0.0209649	0.0493634	0.205039	0.000763078	0.0057743	0.156096	3.65669e-10	1.38044e-09		KLHL31	-0.431168	5.23e-06	3.3e-05	-0.579595	0.00743012	0.034017	-0.846116	7.8403e-26	8.33926e-25
BCL2L1	0.0662214	6.89e-07	5.2e-06	0.126169	0.00743012	0.034017	0.16436	9.79259e-05	0.000223558		CADM4	-0.233942	2.12e-09	2.45e-08	-0.580852	0.00237854	0.0142408	-0.699033	4.4602e-29	5.82479e-28
ZNF506	0.0480375	0.0107762	0.0279843	0.18403	0.000815983	0.00609469	0.197435	0.000176102	0.000390358		ARHGEF37	-0.292545	4.83e-10	6.19e-09	-0.592721	0.00133525	0.00895884	-0.460195	8.80895e-11	3.48616e-10
SELENOK	0.0470816	0.00169002	0.00567277	0.20798	0.00785151	0.0355072	0.106829	0.00676024	0.0121121		IRF6	-0.31244	3.81e-24	1.97e-22	-0.597663	0.000281739	0.00254561	-1.32796	3.18204e-78	5.54235e-76
TRAPPC1	0.026276	5.78e-05	0.000288113	0.264615	0.00168758	0.0108083	0.104347	0.00274039	0.00521116		LRP11	-0.0824351	5.89e-06	3.68e-05	-0.609005	7.93e-05	0.000894382	-0.379925	2.03369e-13	9.70111e-13
KLHL18	0.0314163	0.00224319	0.00725655	0.208147	0.000637162	0.00496226	0.0947386	0.000101213	0.000230692		VANGL2	-0.369853	2.54e-10	3.38e-09	-0.609737	0.00545477	0.0270017	-1.27918	3.57465e-47	1.35194e-45
LRPAP1	0.0639096	4.54e-06	2.89e-05	0.192566	0.00176017	0.0111751	0.200744	4.32334e-07	1.25809e-06		KLF5	-0.229017	1.68e-24	8.85e-23	-0.612053	0.00139378	0.00925639	-1.08916	2.57064e-63	2.25166e-61
SPTAN1	0.0391497	2.08e-12	3.64e-11	0.196264	0.000336826	0.00293672	0.203972	9.91581e-10	3.62503e-09		PLEKHH1	-0.299009	1.1e-09	1.34e-08	-0.619004	0.00197485	0.0122588	-0.837527	5.04019e-24	4.78744e-23
EAF1	0.0376325	0.0117762	0.0301359	0.173545	0.00107517	0.00757225	0.204226	9.88008e-14	4.8063e-13		DNAJA4	-0.183618	2.55e-12	4.41e-11	-0.621394	0.00199551	0.0123623	-0.456854	2.6815e-15	1.45328e-14
MFAP3	0.0312026	0.000561949	0.00216286	0.180422	0.000348988	0.00302998	0.204515	2.38517e-07	7.12184e-07		NIPAL1	-0.506867	1.07e-16	3.02e-15	-0.637589	0.00268823	0.015609	-0.708573	1.05653e-21	8.60903e-21
AZI2	0.0720448	8.41e-14	1.77e-12	0.187389	0.000771668	0.00582863	0.151065	1.4759e-07	4.48641e-07		MT-CO2	-0.0555942	0.00577285	0.0163959	-0.926303	0.000252866	0.00232999	-0.395072	2.75573e-12	1.21698e-11
FAM126B	0.0335098	0.01143	0.0293961	0.149349	0.0092471	0.0401566	0.210036	3.02413e-08	9.76261e-08		SLC16A14	-0.308473	0.000479998	0.00188237	-0.642097	0.00941509	0.0407292	-0.597702	1.5275e-08	5.05277e-08
ZNF224	0.0397788	0.00200354	0.00657132	0.182205	0.00322225	0.0179735	0.212634	5.00704e-07	1.44944e-06		ZNF273	-0.0800963	2.84e-05	0.000152617	-0.649028	0.00260753	0.0152547	-0.388798	6.1496e-16	3.46979e-15
RAP2C	0.0736371	5.36e-06	3.37e-05	0.178089	0.000401866	0.00340913	0.0800231	0.0102022	0.017746		COL4A5	-0.215969	4.12e-09	4.55e-08	-0.652046	0.00792379	0.0357298	-1.53394	1.00573e-50	4.60427e-49
MEF2D	0.0324314	0.00449257	0.013247	0.168949	0.00729423	0.0335808	0.213691	4.43553e-09	1.53279e-08		TRIM9	-0.31629	0.00300154	0.00937818	-1.24096	0.00577416	0.0281889	-0.328817	0.00564303	0.0102261
GLMP	0.0582355	2.67e-07	2.17e-06	0.218301	0.000232352	0.00217573	0.128278	0.000912852	0.00185434		DSP	-0.180057	1.21e-17	3.71e-16	-0.663009	0.000392562	0.00334672	-1.20477	4.15726e-52	2.02561e-50
ATL3	0.0549099	7.64e-07	5.7e-06	0.179042	0.00652471	0.0309042	0.214651	9.12303e-08	2.82882e-07		PCLO	-0.147407	1.53e-05	8.72e-05	-0.664712	0.00525079	0.0262275	-0.476707	3.53826e-09	1.23294e-08
SKI	0.0411587	0.000381783	0.00153781	0.218564	0.000416208	0.00350562	0.12794	0.00118453	0.00236865		CD24	-0.211913	6.2e-07	4.72e-06	-0.675346	0.00245274	0.0145655	-0.462635	7.45226e-08	2.32806e-07
ABHD12	0.0258911	0.00605012	0.0170711	0.218849	0.000681925	0.00524013	0.168166	2.87167e-06	7.72828e-06		TXNP4	-0.0926409	0.0047747	0.0139435	-0.676708	0.00775873	0.0351645	-0.576315	2.0601e-08	6.74339e-08
PKD2	0.0494648	2.23e-05	0.00012324	0.196479	0.00900013	0.0393905	0.215466	1.39493e-08	4.62938e-08		TFAP2A	-0.297346	2.28e-10	3.06e-09	-0.687031	0.000629973	0.00491863	-1.36263	3.98243e-56	2.4432e-54
YIPF1	0.0399251	3.5e-06	2.29e-05	0.219272	0.00268823	0.015609	0.147562	6.25924e-06	1.62709e-05		CKMT1A	-0.960246	7e-17	2.01e-15	-0.705325	1.08e-06	2.34e-05	-1.4875	4.26104e-49	1.78861e-47
NAGLU	0.0314823	0.000818909	0.00300534	0.319265	0.00268823	0.015609	0.0961055	0.0138785	0.02356		EEF1GP4	-0.987556	0.000236611	0.00100994	-0.713179	0.0116916	0.0478724	-0.431888	0.00156174	0.00307213
KDM8	0.0677251	0.0102773	0.0268825	0.221854	0.0112507	0.0465276	0.0962149	0.00498789	0.00912216		SMKR1	-0.290365	0.00609179	0.0171702	-0.720714	0.000582461	0.00462483	-0.521373	1.16178e-06	3.24853e-06
PDCD6IP	0.0300169	1.03e-05	6.08e-05	0.205158	7.33e-05	0.000837553	0.219578	4.79533e-18	3.10358e-17		UGT1A7	-1.38619	9.7e-13	1.78e-11	-0.738492	0.00929149	0.0403282	-1.79994	9.7463e-12	4.1327e-11
FBN1	0.115876	3.24e-13	6.32e-12	0.0141613	0.0111518	0.0461728	0.329734	2.27564e-05	5.59011e-05		ZNF556	-1.27665	6.25e-05	0.000309132	-0.748683	0.00767886	0.0348917	-1.85612	1.79838e-34	3.26887e-33
C3orf38	0.0338466	5.6e-05	0.000280256	0.22469	5.08e-05	0.000617991	0.114774	0.00781087	0.0138509		AKR1B10	-0.493347	8.27e-06	5e-05	-0.748955	0.00595002	0.0288318	-1.55919	1.02611e-16	6.10723e-16
CCNI	0.022979	0.000144701	0.000651097	0.225208	0.000317432	0.00280011	0.130803	6.97929e-05	0.000162142		NPW	-0.918527	9.43e-09	9.9e-08	-0.753154	0.00560423	0.0275948	-0.752699	7.95916e-08	2.47858e-07
PIGB	0.0334553	0.0100465	0.0263602	0.225454	0.000555719	0.00445096	0.139421	2.32134e-05	5.69438e-05		PERP	-0.283426	4.8e-20	1.8e-18	-0.760541	7.11e-06	0.00011687	-1.52824	1.01575e-86	2.85037e-84
DHDDS	0.0415713	2.13e-05	0.000118054	0.225733	1.97e-05	0.000277731	0.118823	2.62335e-05	6.39622e-05		AGBL4	-0.483669	7.03e-07	5.3e-06	-0.956323	0.00388153	0.0207996	-0.240241	0.0207889	0.034244
GNA12	0.080478	2.73e-07	2.21e-06	0.188938	0.00702912	0.032694	0.115514	0.00263297	0.00502055		CALML3	-1.78715	2.67e-14	5.92e-13	-0.764348	0.00946424	0.0409204	-2.27937	1.52827e-25	1.59896e-24
MTMR10	0.0323738	0.0082959	0.0223697	0.31371	9.9e-06	0.000154951	0.101351	0.00677537	0.0121373		KCTD1	-0.35523	1.63e-17	4.94e-16	-0.77353	0.00017114	0.00167991	-1.25361	7.29474e-63	6.23344e-61
GAK	0.0216436	0.00835108	0.0225059	0.272669	0.000143852	0.00147023	0.114764	0.00657531	0.0117989		AL139095.2	-0.305772	6.39e-09	6.88e-08	-0.775205	0.00536664	0.0266987	-0.712921	1.57679e-20	1.19468e-19
SUMF1	0.0312978	0.00708961	0.0195599	0.226281	0.00176017	0.0111751	0.192776	2.18085e-06	5.94088e-06		SLC4A3	-0.203078	7.74e-05	0.000374411	-0.785299	0.00107517	0.00757225	-0.845942	3.88911e-26	4.21653e-25
TMEM167B	0.0420348	0.00212826	0.00693225	0.226952	0.000271788	0.00247675	0.164977	1.85768e-09	6.62667e-09		PTN	-0.192781	0.00473031	0.0138277	-0.791533	0.00355798	0.0194158	-1.32223	9.72428e-30	1.31567e-28
LNPEP	0.0593942	8.79e-09	9.29e-08	0.211476	6.71e-06	0.000111307	0.227634	6.17701e-11	2.47429e-10		DPEP3	-0.14781	0.00018043	0.000794622	-0.795685	0.00612128	0.0294603	-1.82692	7.58344e-38	1.69574e-36
WDR48	0.0249731	0.00101618	0.0036394	0.186351	0.00119871	0.00822742	0.227929	1.18091e-20	9.01343e-20		MEX3A	-0.215906	0.00258438	0.00822004	-1.21345	0.00445859	0.0231856	-0.352585	3.08747e-05	7.46577e-05
CYTH1	0.0326346	0.000162744	0.000724926	0.438868	2.23e-08	7.68e-07	0.0866566	0.0134098	0.0228216		EYA1	-0.24326	0.00535036	0.0153419	-0.79857	0.00505225	0.025474	-0.663514	4.52718e-08	1.44001e-07
HCFC2	0.0679553	1.54e-07	1.31e-06	0.179675	0.00454581	0.0235185	0.227978	1.23101e-11	5.18019e-11		TP53AIP1	-1.41855	3.15e-09	3.54e-08	-0.806106	0.00824285	0.036847	-2.45866	8.00138e-54	4.3406e-52
SLU7	0.0218256	0.0111644	0.0288081	0.158449	0.00599636	0.0289997	0.22832	8.27452e-18	5.27499e-17		PRSS12	-0.420386	1.65e-12	2.93e-11	-0.807598	0.00159216	0.0103359	-0.539133	1.10159e-06	3.08745e-06
WBP2	0.0341185	0.00033956	0.00138751	0.229638	7.11e-06	0.00011687	0.143624	2.19607e-06	5.98055e-06		ITIH6	-0.821053	5.63e-09	6.11e-08	-0.830843	0.000118836	0.00125703	-0.587054	2.7613e-06	7.44183e-06
ZC3H10	0.0597071	0.00314734	0.00976912	0.281658	4.76e-05	0.000583582	0.0661554	0.0164422	0.0275379		CNTNAP3	-0.442428	9.34e-05	0.000442025	-0.837061	0.0110536	0.0458434	-1.05831	3.37856e-21	2.67344e-20
IQSEC3	0.594296	2.11e-12	3.69e-11	0.0172557	0.00400541	0.0213208	0.614622	3.18639e-12	1.40063e-11		PTPRZ1	-0.727157	3.52e-13	6.84e-12	-0.845155	0.000697479	0.00533984	-1.69199	8.51489e-31	1.2269e-29
ZNF546	0.0850425	0.00122097	0.00427769	0.17051	0.00203744	0.0125749	0.146734	0.00380716	0.00708243		PRR15	-0.463756	0.00070269	0.00263075	-1.71038	7.92e-05	0.000894382	-0.360919	0.00136831	0.00271251
ZNF175	0.0855255	0.000455685	0.00179828	0.112761	0.00134966	0.00904332	0.205997	5.68942e-06	1.4867e-05		IGSF9	-0.399696	7.7e-17	2.2e-15	-0.859783	0.00325458	0.0181131	-1.23452	1.14563e-55	6.84368e-54
RP2	0.0856949	1.66e-11	2.6e-10	0.188067	0.00437289	0.0228309	0.22462	3.80086e-09	1.3207e-08		AC068647.1	-1.20919	0.000349977	0.00142402	-0.880075	0.0068488	0.0320597	-1.7284	2.6758e-22	2.26522e-21
SLC31A1	0.0751638	1.07e-07	9.41e-07	0.150342	0.00941509	0.0407292	0.2334	1.66448e-10	6.45513e-10		POF1B	-0.390582	1.44e-10	1.99e-09	-0.88636	0.000662756	0.00512459	-0.712378	3.60609e-10	1.36247e-09
TMEM219	0.0334171	0.00101618	0.0036394	0.1453	0.00424714	0.0223011	0.284224	5.50445e-12	2.37547e-11		ENTPD2	-0.504616	9.11e-09	9.61e-08	-0.902758	0.00949924	0.0409897	-0.558188	1.67415e-08	5.521e-08
CGGBP1	0.0583004	8.34e-06	5.03e-05	0.185018	0.000348988	0.00302998	0.235009	6.92629e-14	3.4051e-13		KIAA1549	-0.302696	6.26e-18	1.97e-16	-0.906851	4.43e-07	1.09e-05	-0.6836	3.44757e-20	2.56298e-19
POC5	0.0387078	0.0010394	0.00371563	0.233077	0.000543128	0.00436137	0.187027	2.5166e-09	8.87063e-09		PFN2	-0.19493	2.93e-08	2.84e-07	-0.907367	1.32e-06	2.75e-05	-1.07734	3.41117e-38	7.77691e-37
CAST	0.0337522	0.000205969	0.000891026	0.147047	0.00958579	0.041259	0.276823	1.80949e-13	8.66436e-13		ZNF711	-0.236663	4.03e-07	3.17e-06	-0.916425	0.000175415	0.00171238	-0.863972	8.59574e-24	8.01399e-23
MINDY3	0.0306838	0.000651394	0.0024627	0.235232	0.000689664	0.00528977	0.227586	5.59614e-10	2.08201e-09		ALDH3B2	-0.543084	5.08e-11	7.45e-10	-0.922518	0.00519937	0.0260464	-1.61052	6.00614e-55	3.41299e-53
ACTB	0.0427039	9.73e-20	3.58e-18	0.235757	0.00185495	0.0116368	0.12802	0.000183875	0.000406762		CKMT1B	-1.02579	1.7e-19	6.13e-18	-0.922795	4.23e-05	0.000527507	-1.57289	6.25483e-53	3.22021e-51
CCNH	0.0472128	2.79e-07	2.25e-06	0.217468	0.00130684	0.00880875	0.238859	3.28683e-13	1.54327e-12		ALDH1L1	-0.329533	0.000554889	0.00213996	-0.928144	0.00611001	0.0294132	-0.82225	6.74818e-11	2.69335e-10
CMTM6	0.0768599	1.38e-06	9.76e-06	0.235925	1.79e-05	0.000255648	0.15826	3.77778e-06	1.00431e-05		RSPH14	-0.526704	1.63e-05	9.21e-05	-0.983509	0.00375486	0.0202389	-0.435867	1.54703e-05	3.86672e-05
CLN5	0.0480109	0.000949375	0.00342741	0.193273	0.00102913	0.00731661	0.239545	2.48323e-10	9.50873e-10		CBX2	-0.281373	8.99e-07	6.61e-06	-0.988724	0.0103886	0.0438321	-0.900442	1.75226e-25	1.82617e-24
SNAP23	0.0584728	3.88e-10	5.03e-09	0.236252	8.13e-05	0.000914408	0.13671	9.80512e-06	2.49967e-05		SLC15A1	-0.536268	2.14e-08	2.12e-07	-0.996208	0.0100567	0.0428545	-1.01258	6.78308e-16	3.81585e-15
UBA3	0.0289777	2.87e-05	0.000154326	0.237209	1.09e-05	0.000168351	0.179863	1.71425e-09	6.13088e-09		KRT17	-0.395667	8.12e-12	1.32e-10	-1.01474	0.00328412	0.0182577	-2.34497	5.16163e-54	2.82368e-52
SPCS3	0.0756945	1.55e-08	1.58e-07	0.22613	0.00540311	0.0268317	0.240397	1.38587e-11	5.81462e-11		SPTSSB	-0.723274	2.55e-05	0.000139033	-1.01546	0.00657413	0.0311205	-0.785398	1.15709e-07	3.55438e-07
FNDC1	0.194414	2.93e-07	2.36e-06	0.0339842	0.0022828	0.0137908	0.223902	0.0279085	0.0448485		CYP2A13	-1.03525	1.32e-05	7.6e-05	-1.04375	0.0117618	0.0480643	-0.57171	0.00345944	0.00647772
TNFRSF10B	0.0324893	0.00268173	0.00849126	0.237827	0.00322225	0.0179735	0.135964	0.00772048	0.0137024		GNAZ	-0.281169	5.92e-05	0.000294618	-1.06366	0.0109565	0.0455541	-0.753581	1.36263e-15	7.52403e-15
EFR3A	0.0241666	0.00663342	0.0184692	0.162516	0.000853123	0.00632448	0.242728	1.13408e-11	4.78337e-11		WNK2	-0.530795	9.71e-21	3.84e-19	-1.06964	6.52e-05	0.000761245	-1.44485	1.19303e-45	4.14958e-44
C1RL	0.0700002	0.000291436	0.00121253	0.239027	0.00396639	0.0211492	0.162769	3.12877e-05	7.5616e-05		OTX1	-0.812391	4.45e-22	1.96e-20	-1.07621	3.72e-06	6.7e-05	-1.43085	9.3373e-74	1.30607e-71
VAMP3	0.066957	1.35e-10	1.87e-09	0.239069	0.000155003	0.00155851	0.170141	1.1045e-08	3.69686e-08		ANKRD18B	-0.505805	2.6e-08	2.54e-07	-1.09339	0.000842691	0.00626394	-1.30997	5.96991e-28	7.21404e-27
UBE2W	0.0607226	0.00231138	0.00745041	0.239153	0.00177877	0.0112557	0.238855	6.40344e-09	2.18413e-08		FOXN4	-1.06938	2.05e-07	1.69e-06	-1.12456	0.000258839	0.00237445	-0.725752	3.61445e-05	8.67957e-05
SLC39A13	0.0916281	3.77e-11	5.62e-10	0.203616	0.01086	0.0452286	0.231278	1.12746e-09	4.09871e-09		TMEM40	-0.679322	3.79e-08	3.61e-07	-1.12639	0.00852111	0.0377626	-1.79481	2.0813e-50	9.32176e-49
EXOG	0.0606473	0.00025381	0.00107381	0.239311	6.96e-05	0.00080372	0.0864459	0.00644214	0.0115782		PADI3	-1.03672	2.25e-06	1.52e-05	-1.14786	0.000460152	0.00382253	-2.09088	4.01337e-23	3.57811e-22
IQSEC2	0.0871037	3.41e-05	0.000179778	0.239366	0.00221333	0.013453	0.161606	5.37516e-05	0.00012651		SERPINB5	-0.729941	1.62e-11	2.53e-10	-1.16422	0.00123013	0.0084036	-2.0126	2.87503e-38	6.58764e-37
DNAJB14	0.0279554	0.0127767	0.0322918	0.239646	0.000140305	0.00144111	0.211976	4.78247e-11	1.92915e-10		TNPO1P3	-0.580997	0.00453972	0.0133669	-1.17449	0.00365212	0.019836	-1.05911	7.70077e-09	2.60746e-08
LRRFIP1	0.0419442	2.64e-05	0.000143035	0.212082	1.45e-05	0.000214709	0.245462	3.37037e-11	1.3739e-10		TMEM151B	-0.129014	0.00235079	0.00756135	-1.18149	0.00134757	0.00903661	-1.44195	2.40395e-19	1.69379e-18
STK40	0.0354985	0.00690075	0.0191102	0.289357	0.000125343	0.00131021	0.102907	0.00483857	0.00886227		VTCN1	-0.566324	1.6e-07	1.35e-06	-1.2248	0.00119316	0.00820525	-0.94011	3.61231e-12	1.58052e-11
TMEM126B	0.0576824	1.63e-07	1.38e-06	0.120869	0.00900013	0.0393905	0.246234	5.03411e-09	1.73149e-08		GDA	-0.980402	1.41e-11	2.23e-10	-1.2636	0.0114901	0.0472655	-1.62459	1.20541e-23	1.11085e-22
ZNF136	0.0456115	0.00409756	0.0122515	0.242306	9.25e-05	0.00101703	0.101715	0.00245076	0.00469557		ATP12A	-0.972201	3.87e-10	5.03e-09	-1.26512	0.00092337	0.00672663	-1.50322	8.8061e-22	7.21177e-21
CAT	0.0356884	0.000417504	0.00166378	0.147511	0.000771668	0.00582863	0.460526	7.91463e-23	6.92721e-22		B4GALNT4	-0.490189	8.58e-12	1.39e-10	-1.26879	0.00716023	0.0331439	-1.24525	3.61615e-33	6.03267e-32
DNASE1L1	0.0737013	4.2e-05	0.000216614	0.242546	0.00279938	0.0160961	0.192936	1.02747e-06	2.8886e-06		FGFR3	-0.640848	2.01e-21	8.47e-20	-1.29263	3.45e-05	0.000448065	-1.42708	1.48729e-39	3.68259e-38
SEC22B	0.0947588	1.62e-09	1.92e-08	0.157495	0.0032872	0.0182577	0.242261	1.03053e-10	4.0589e-10		AADACL2	-2.46659	1.38e-09	1.65e-08	-1.30613	0.000161682	0.0016113	-2.79966	4.50423e-39	1.07713e-37
PLEKHF1	0.177744	1.15e-07	1e-06	0.0364604	0.00199551	0.0123623	0.284216	8.82746e-05	0.000202521		PAX9	-0.292259	0.000121317	0.000556655	-1.30957	0.00145466	0.00960162	-1.08164	1.02352e-24	1.01815e-23
SLC38A9	0.0316895	0.00267185	0.00846555	0.243123	3.5e-05	0.000453428	0.163103	8.39794e-05	0.000193145		FAM83F	-1.04422	5.28e-16	1.39e-14	-1.33026	1.59e-05	0.000232416	-1.49189	2.90434e-37	6.24262e-36
PLPP3	0.0826481	1.86e-05	0.000104041	0.243145	0.00342069	0.018818	0.248581	1.68386e-09	6.02693e-09		EYA2	-0.144902	0.00571354	0.0162391	-1.33639	0.00142392	0.00942377	-1.24395	4.10461e-28	5.02682e-27
UROD	0.0403968	4.3e-07	3.37e-06	0.243394	5.95e-05	0.000706678	0.105455	0.00359964	0.00672088		FER1L6	-0.730961	1.27e-07	1.1e-06	-1.36236	0.000963114	0.00695561	-0.840365	1.30532e-07	3.99086e-07
ZNF25	0.0957952	3.83e-08	3.64e-07	0.222622	0.000302675	0.00269388	0.249935	5.29666e-13	2.45374e-12		CHP2	-1.45969	2.2e-09	2.54e-08	-1.43649	0.00337413	0.0186446	-1.32493	1.0086e-11	4.27195e-11
ZNF44	0.0275843	0.0160944	0.039392	0.243997	0.000942492	0.00683782	0.236795	1.94761e-09	6.93767e-09		CPA4	-0.422486	0.00403635	0.0121011	-1.4694	0.000781339	0.00588376	-1.56765	4.68659e-22	3.90349e-21
CEP120	0.0432822	1.27e-05	7.37e-05	0.19733	0.000103697	0.00112079	0.249994	3.32615e-16	1.91087e-15		SOX21	-0.810643	1.02e-08	1.06e-07	-1.54516	0.00467807	0.0240722	-1.57644	1.21041e-28	1.53487e-27
ODF3B	0.0862725	5.92e-05	0.000294252	0.244101	0.00540311	0.0268317	0.139258	0.0238908	0.0388801		CFAP47	-0.560026	2.86e-06	1.9e-05	-1.58307	0.0015286	0.00999394	-0.527791	3.47642e-05	8.3627e-05
VCPIP1	0.0317057	0.00180361	0.00600752	0.244324	2.2e-06	4.26e-05	0.188493	1.57382e-08	5.20069e-08		FGF12	-0.62832	1.16e-08	1.21e-07	-1.58335	0.00124466	0.00848415	-1.52279	4.09619e-39	9.81617e-38
ATP6V0E1	0.0385139	2.11e-05	0.000117369	0.241425	0.000259031	0.00237445	0.252893	6.14208e-11	2.46095e-10		SOX2	-0.661699	4.96e-17	1.44e-15	-1.59424	0.00109228	0.00767099	-1.74733	2.59037e-38	5.95339e-37
SH3GLB1	0.0614209	6.26e-11	9.08e-10	0.245578	0.000162884	0.00161678	0.133518	3.5839e-06	9.55342e-06		SIX2	-0.476262	6.97e-07	5.25e-06	-1.63393	4.19e-06	7.42e-05	-1.36767	1.36393e-28	1.72473e-27
MICU1	0.0458407	8.85e-06	5.3e-05	0.150382	0.00048406	0.00397455	0.253039	4.03796e-15	2.15934e-14		SERPINB4	-0.712823	3.39e-07	2.7e-06	-1.64237	0.010411	0.0439193	-2.68397	4.67148e-40	1.19441e-38
MCL1	0.0397875	2.81e-07	2.27e-06	0.196317	0.00566587	0.0278191	0.253473	3.8379e-13	1.79552e-12		CCDC190	-1.49344	2.01e-09	2.34e-08	-1.64651	0.000848981	0.00630131	-2.15321	6.18458e-31	8.98246e-30
ANKFY1	0.0431974	1.16e-06	8.29e-06	0.246576	2.37e-06	4.53e-05	0.210909	6.36517e-11	2.54629e-10		RAB3B	-0.350522	0.00489642	0.014254	-1.73309	0.00689984	0.0322439	-0.941728	1.12102e-12	5.07736e-12
UBE2D1	0.097767	4.08e-11	6.05e-10	0.22001	0.000825125	0.00615371	0.191918	1.05623e-07	3.256e-07		KRT23	-0.690355	2.36e-09	2.71e-08	-1.76604	0.000280263	0.00253627	-0.785005	3.81286e-06	1.01317e-05
NKTR	0.0252276	0.00587966	0.0166636	0.230222	0.000130155	0.00135423	0.253818	5.57473e-07	1.60641e-06		CHST9	-0.866993	1.06e-06	7.68e-06	-1.83864	0.000605417	0.00476742	-0.820803	6.06265e-07	1.74138e-06
TBRG1	0.0366094	7.72e-05	0.000373951	0.334745	3.29e-08	1.08e-06	0.107148	6.10894e-05	0.000142819		DSC3	-0.92293	2.27e-11	3.48e-10	-2.0097	0.00167833	0.0107707	-2.25982	4.78244e-37	1.01641e-35
PLEKHB2	0.0682003	1.24e-07	1.08e-06	0.248039	8.9e-05	0.000985708	0.145777	1.17652e-06	3.28854e-06		HS3ST6	-1.22423	8.64e-10	1.07e-08	-2.01018	0.00095778	0.00693994	-1.13665	3.17701e-13	1.49294e-12
RAPGEF2	0.0367311	6.51e-05	0.000320397	0.109803	0.0092471	0.0401566	0.635227	5.85153e-47	2.18041e-45		NTS	-0.971266	1.42e-10	1.97e-09	-2.03446	0.0109586	0.0455552	-4.19518	4.65323e-88	1.38259e-85
STXBP2	0.0368676	0.000101844	0.000477416	0.252041	2.74e-05	0.000367416	0.0829026	0.0274154	0.0441324		KLK13	-0.799681	1.35e-06	9.52e-06	-2.045	0.0115429	0.0474252	-1.29519	8.01283e-16	4.48821e-15
CEP170	0.100167	9.49e-15	2.2e-13	0.156063	0.000213409	0.00202432	0.176319	7.72866e-06	1.99322e-05		LYPD2	-0.963921	3.98e-06	2.57e-05	-2.18328	0.00196734	0.0122244	-1.99454	3.00145e-27	3.48355e-26
ARL14EP	0.0369883	0.000286826	0.00119577	0.250099	0.000644428	0.00501098	0.120684	4.24617e-05	0.000101143		CLCA4	-1.31646	1.99e-08	1.98e-07	-2.30006	0.00485544	0.0247563	-3.4729	4.802e-70	5.80583e-68
PPP3CB	0.0371347	2.32e-06	1.57e-05	0.277902	1.47e-06	3.01e-05	0.117704	0.00012655	0.000285209		SERPINB13	-1.47278	2.37e-11	3.63e-10	-2.34805	0.00200198	0.0123993	-2.37849	4.22084e-24	4.03363e-23
SCAMP2	0.0233288	0.00338019	0.0103792	0.313289	3.02e-06	5.58e-05	0.127161	3.41264e-05	8.21579e-05		CRCT1	-1.97753	2.92e-05	0.000156516	-2.55637	0.00273297	0.015828	-2.63804	8.45325e-24	7.88277e-23
ZZEF1	0.0214389	0.00208592	0.00681667	0.250642	5.5e-05	0.000660111	0.127252	0.000502214	0.00105453		GABRP	-0.605778	3.73e-07	2.95e-06	-2.64074	0.000152024	0.00153478	-1.1599	7.39881e-13	3.39679e-12
SPOP	0.0444922	7.55e-10	9.41e-09	0.250771	8.66e-07	1.94e-05	0.253293	3.47245e-25	3.56016e-24		UPK1B	-0.849911	2.2e-09	2.54e-08	-2.66225	0.00252875	0.0149222	-2.43129	4.45766e-29	5.82314e-28
PKD1L3	0.396257	2.33e-12	4.06e-11	0.044077	0.00454581	0.0235185	0.538982	5.8115e-13	2.68705e-12		ALOX15	-0.613275	8.43e-05	0.000403702	-2.77139	0.00283751	0.0162814	-0.983048	2.70661e-10	1.0325e-09
PICALM	0.053988	1.19e-17	3.65e-16	0.251033	4e-05	0.000504567	0.158786	4.38683e-08	1.39703e-07		LGALS7	-1.3154	1.04e-07	9.11e-07	-3.19826	0.000187718	0.00181889	-2.89683	5.52962e-40	1.40355e-38
FAM111A	0.0903884	1.92e-10	2.62e-09	0.218569	8.34e-05	0.000933595	0.262666	2.0716e-11	8.57072e-11		CALML5	-1.3089	3.93e-09	4.35e-08	-4.18067	0.000321853	0.00283306	-1.6908	1.04789e-12	4.75421e-12
NMNAT1	0.0723413	0.000403543	0.00161529	0.251383	8.67e-05	0.000964192	0.101782	0.0100856	0.0175553
BBIP1	0.036289	0.00802485	0.0217529	0.25189	0.000467543	0.00386991	0.235383	6.22946e-11	2.49414e-10
GUSB	0.0315805	3.46e-05	0.000182204	0.156599	0.00029554	0.0026427	0.371225	2.14705e-21	1.71749e-20
AEBP1	0.102748	1.34e-12	2.41e-11	0.228031	0.000963495	0.00695561	0.263822	0.000446522	0.000943345
ATP6AP1	0.0375837	4.7e-06	2.99e-05	0.320203	4.88e-07	1.18e-05	0.116759	6.03837e-05	0.000141257
YWHAH	0.0638737	5.9e-16	1.54e-14	0.252925	0.000392562	0.00334672	0.113603	0.000143439	0.000321362
KCTD21	0.0967265	4.61e-05	0.000234919	0.253423	0.00195439	0.01215	0.203753	2.57512e-07	7.66484e-07
LEPROT	0.0923694	2.65e-08	2.59e-07	0.231193	0.000763078	0.0057743	0.264514	4.47704e-13	2.08232e-12
ZSWIM3	0.046042	0.018877	0.0451705	0.253957	0.00428869	0.0224669	0.225374	1.93909e-09	6.90839e-09
ADD1	0.0460308	3.26e-14	7.17e-13	0.254127	7.24e-05	0.000828679	0.206671	2.01466e-14	1.03185e-13
CALCOCO2	0.0296386	0.000283928	0.00118437	0.225457	6.19e-05	0.000730077	0.265291	2.57015e-19	1.80446e-18
PHTF1	0.0475218	1.25e-05	7.24e-05	0.177126	0.0059401	0.0287894	0.265734	6.21675e-14	3.07055e-13
TMEM43	0.0321887	0.00139661	0.00480029	0.255052	0.000942492	0.00683782	0.218689	3.3103e-11	1.3505e-10
FLCN	0.0381868	0.000488824	0.00191308	0.291189	0.000218668	0.00206552	0.0720126	0.0270958	0.0436614
MLH1	0.0283675	1.21e-05	7.05e-05	0.255597	4.13e-06	7.33e-05	0.148883	1.45676e-09	5.24633e-09
WDR44	0.0243238	0.00522815	0.0150675	0.340803	9.14e-08	2.67e-06	0.129341	0.000183978	0.000406971
SPAG9	0.022504	0.00342942	0.0105122	0.227799	0.00093215	0.00678263	0.267905	5.46828e-14	2.71135e-13
ZDHHC7	0.0204554	0.00935095	0.0247925	0.256103	0.000441179	0.00369212	0.227431	5.03198e-09	1.73089e-08
FPGS	0.0354962	0.00826843	0.0223124	0.271198	0.000629973	0.00491863	0.129425	0.000342995	0.000733492
PPIP5K2	0.0408539	0.000270632	0.00113565	0.158318	0.00201638	0.0124667	0.269362	3.81109e-21	3.00576e-20
C2CD2L	0.0433061	0.00644821	0.0180232	0.179985	0.00729423	0.0335808	0.269887	1.7336e-12	7.74541e-12
MAGEH1	0.0800524	3.44e-05	0.000181412	0.25714	0.0107642	0.0449429	0.129024	0.00800029	0.0141603
STK17A	0.106531	1.4e-11	2.21e-10	0.211481	0.00165233	0.0106347	0.222282	6.71599e-06	1.74104e-05
OPTN	0.0613194	2.3e-10	3.09e-09	0.258675	0.000265338	0.00242599	0.137525	0.00103241	0.00208103
WDFY1	0.0702926	2.87e-16	7.74e-15	0.258901	0.00065919	0.0050986	0.0957642	0.00228453	0.00439392
CRBN	0.0399911	5.53e-06	3.47e-05	0.259584	2.86e-05	0.000379453	0.273655	4.84672e-15	2.57759e-14
IQGAP1	0.0370026	1.17e-08	1.22e-07	0.285172	4.26e-06	7.53e-05	0.131579	0.000108348	0.000246102
EDNRB	0.169893	1.6e-06	1.11e-05	0.045202	0.0115518	0.0474252	1.03959	3.874e-42	1.10972e-40
RNH1	0.0537858	3.14e-06	2.08e-05	0.260089	0.000357324	0.00309153	0.0928191	0.00404084	0.00748437
TPT1	0.0207399	0.00533815	0.0153126	0.244106	0.0020587	0.0126904	0.27624	2.19469e-07	6.57771e-07
ZNF619	0.0640603	0.000441779	0.00174915	0.260571	0.000186545	0.00180822	0.230572	1.45371e-13	7.0006e-13
IGFBP4	0.0952222	3.49e-08	3.35e-07	0.260873	0.00640381	0.0305122	0.23057	9.53594e-06	2.43456e-05
TAF10	0.0294483	0.00080573	0.00296453	0.261105	0.0021458	0.0131391	0.234906	8.3981e-07	2.38224e-06
LMBRD1	0.0206336	0.0206137	0.0487077	0.160707	0.00201638	0.0124667	0.351526	1.84733e-22	1.57945e-21
TOM1	0.0360074	0.000550366	0.00212536	0.262309	0.000213409	0.00202432	0.21686	9.79173e-09	3.29094e-08
MADD	0.0333903	0.000134961	0.000612147	0.310052	1.24e-05	0.000187673	0.133993	2.31297e-05	5.67677e-05
VPS11	0.0434011	1.35e-07	1.16e-06	0.262798	2.1e-06	4.11e-05	0.273011	5.39939e-22	4.47586e-21
OS9	0.0199946	0.00548808	0.0156818	0.342211	7.24e-05	0.000828679	0.134287	0.000335484	0.000718646
TGOLN2	0.024736	0.000147794	0.000664185	0.178696	5.02e-05	0.000611078	0.281286	7.30975e-17	4.40484e-16
OGG1	0.0572453	1.44e-05	8.26e-05	0.263932	2.78e-05	0.000371853	0.19754	1.02087e-10	4.02191e-10
NUCB1	0.0348301	7.93e-07	5.91e-06	0.264057	4.34e-05	0.000538416	0.160926	3.31997e-06	8.87747e-06
C6orf62	0.0475984	1.16e-08	1.21e-07	0.202372	0.000882	0.00648814	0.281412	3.15333e-22	2.65316e-21
CLCN6	0.0452812	0.000613965	0.00233899	0.264678	0.000103697	0.00112079	0.162048	5.60256e-05	0.00013159
RSU1	0.0824283	2.7e-17	8.01e-16	0.235673	5.8e-05	0.000690376	0.283078	6.44369e-17	3.89431e-16
RBM5	0.0209985	0.0110455	0.0285596	0.236517	7.82e-05	0.00088493	0.284433	1.73178e-14	8.90977e-14
EDEM2	0.0327448	1.68e-06	1.17e-05	0.360158	6.27e-05	0.000737226	0.137064	0.000124779	0.000281469
SLF2	0.0579337	1.02e-07	9e-07	0.26722	4.43e-08	1.41e-06	0.223971	2.2192e-14	1.13316e-13
RUFY1	0.035091	0.000258675	0.00109199	0.163456	0.000426034	0.00357503	0.391445	1.51582e-32	2.44186e-31
ACTR1A	0.044827	2.87e-10	3.79e-09	0.267375	4e-05	0.000504567	0.102163	0.000166243	0.000369735
SETX	0.0274897	8.58e-07	6.35e-06	0.341691	4.58e-10	2.55e-08	0.137265	2.26795e-05	5.57273e-05
TMEM50A	0.0490737	3.66e-09	4.07e-08	0.189874	0.00291471	0.0166053	0.285418	2.89109e-22	2.4411e-21
MAP1LC3B	0.114791	5.32e-07	4.1e-06	0.184199	0.00191404	0.0119351	0.227498	1.7151e-11	7.13931e-11
SAR1A	0.0408417	6.52e-07	4.94e-06	0.271594	6.44e-05	0.000752446	0.107293	5.30327e-05	0.000124909
PHYH	0.040878	0.00161385	0.00545374	0.0663162	0.0100247	0.0427402	0.338486	4.06635e-10	1.5285e-09
ESYT1	0.0409687	3.39e-10	4.44e-09	0.334528	9.22e-06	0.00014609	0.0734164	0.0111131	0.0191954
EML4	0.0417767	2.18e-08	2.16e-07	0.269577	5.01e-06	8.68e-05	0.116621	0.00227837	0.00438282
ELMO2	0.0551301	3.27e-12	5.61e-11	0.270336	3.53e-07	8.91e-06	0.154005	1.19582e-08	3.98898e-08
UMAD1	0.041313	0.0209857	0.0494083	0.146933	0.00561241	0.0275948	0.388868	1.91221e-24	1.86503e-23
CAB39	0.0729661	4.7e-09	5.14e-08	0.259865	3.02e-05	0.000398503	0.28945	1.9842e-18	1.31586e-17
HECTD3	0.0433373	3.82e-05	0.000199024	0.271219	4.93e-06	8.58e-05	0.151786	2.63639e-06	7.12419e-06
SLC15A4	0.0698173	3.79e-12	6.42e-11	0.271424	3.1e-05	0.000408365	0.0824879	0.00334436	0.00627595
TMX4	0.0696933	8.18e-07	6.08e-06	0.0560322	0.00179754	0.0113571	0.511249	1.48359e-28	1.87085e-27
CC2D1B	0.0419982	0.00019353	0.000843421	0.272069	0.000164912	0.00163234	0.149051	2.35237e-06	6.38859e-06
GPR108	0.0326994	0.000216904	0.00093287	0.27245	6.44e-05	0.000752446	0.142279	3.10247e-06	8.31888e-06
DPH3	0.11186	5.5e-09	5.98e-08	0.272609	1.37e-05	0.000205289	0.241262	2.07964e-11	8.60242e-11
SERINC1	0.0415667	3.75e-07	2.96e-06	0.160866	0.0114507	0.0471269	0.333118	6.38273e-29	8.24081e-28
DIAPH1	0.0192631	0.00410728	0.012278	0.169113	0.00510236	0.0256514	0.29367	5.66014e-21	4.41886e-20
SLC25A46	0.0522875	6.45e-06	3.99e-05	0.174948	0.00119871	0.00822742	0.292669	2.98877e-18	1.95991e-17
BTN2A1	0.062403	1.29e-09	1.55e-08	0.273205	0.000164912	0.00163234	0.169264	5.71671e-09	1.95753e-08
PJA2	0.0415896	9.73e-09	1.02e-07	0.140661	0.006836	0.0320058	0.350261	7.20502e-25	7.23526e-24
TRIM23	0.0259783	0.0019985	0.00655849	0.166551	0.0053519	0.0266307	0.501957	1.4041e-48	5.70935e-47
ZC3HAV1	0.0491473	2.61e-08	2.56e-07	0.273705	1.13e-06	2.43e-05	0.0749435	0.00910873	0.0159656
DTNBP1	0.0521661	9.12e-08	8.12e-07	0.274485	1.51e-05	0.000222746	0.172276	7.32517e-09	2.48435e-08
DNAJB9	0.0486379	0.00138577	0.00476587	0.256644	0.00696421	0.0324652	0.296433	2.21832e-09	7.86007e-09
GPX4	0.0250698	0.00914883	0.0243484	0.36705	3.41e-05	0.000443227	0.142598	0.000791446	0.00162024
TOR1AIP1	0.0488153	7.03e-06	4.31e-05	0.18938	0.00185495	0.0116368	0.298937	2.76504e-26	3.0267e-25
INPP5K	0.0337416	0.000200846	0.000872008	0.277748	0.000116218	0.00123143	0.196348	4.80301e-11	1.93706e-10
LASP1	0.0660743	1.69e-12	3e-11	0.225583	0.00160072	0.010359	0.299875	1.11457e-16	6.61642e-16
DNAJB12	0.0321417	0.00189035	0.00625129	0.278515	7.53e-05	0.000854794	0.148052	1.16935e-07	3.59131e-07
NFKBIZ	0.0582599	0.00014492	0.000651878	0.278667	0.00309585	0.0174015	0.194069	0.00409335	0.00757455
ZNF799	0.0772072	0.0004024	0.00161161	0.278843	0.000281739	0.00254561	0.287055	2.38159e-12	1.05606e-11
RASA1	0.042515	2.87e-06	1.91e-05	0.0956849	0.00424714	0.0223011	0.397432	4.83381e-22	4.0239e-21
DUSP3	0.105665	2.44e-06	1.64e-05	0.238952	0.000872275	0.00643569	0.301294	8.8401e-25	8.83233e-24
C9orf64	0.0491577	0.00113127	0.00400532	0.276805	9.36e-05	0.00102739	0.301899	3.02939e-17	1.87004e-16
ID2	0.125296	8.95e-15	2.08e-13	0.235605	9.36e-05	0.00102739	0.25441	1.92773e-05	4.77026e-05
PRR13	0.042847	0.00261324	0.00829718	0.38119	6.81e-06	0.000112786	0.131525	0.000621494	0.00128915
DNM2	0.0250503	3.62e-05	0.000189165	0.329221	2e-05	0.000280488	0.144723	8.71288e-07	2.46676e-06
TTLL3	0.12503	7.03e-07	5.29e-06	0.218042	0.0102052	0.04322	0.303362	5.5463e-06	1.45089e-05
SACM1L	0.0196571	0.00810532	0.021938	0.285445	4.22e-07	1.04e-05	0.345832	8.94207e-36	1.76819e-34
HMGCL	0.0247449	0.0181491	0.0436718	0.250001	1.02e-05	0.000158343	0.304033	1.77689e-16	1.03987e-15
SNX24	0.071763	6.1e-06	3.79e-05	0.281826	0.000136842	0.00141138	0.287268	6.09114e-16	3.43766e-15
SRGAP2	0.098054	4.21e-12	7.08e-11	0.282045	2.67e-05	0.000358889	0.151194	1.73545e-05	4.31561e-05
HTT	0.0323152	8.75e-05	0.000417029	0.282699	9.08e-07	2.03e-05	0.233953	4.26596e-10	1.60141e-09
ITSN2	0.0249842	0.0004024	0.00161161	0.283188	2.96e-08	9.83e-07	0.300802	7.24359e-21	5.61168e-20
HSD11B1	0.358454	4.54e-20	1.7e-18	0.0698651	2.37e-06	4.53e-05	1.00222	3.3241e-38	7.58222e-37
N4BP2L2	0.0321072	0.00162841	0.00549411	0.283244	8.03e-05	0.000905164	0.279637	7.41301e-13	3.40262e-12
TAGLN	0.1154	1.41e-11	2.22e-10	0.273228	0.000224048	0.00210911	0.306143	6.67092e-06	1.72995e-05
ZNF792	0.127304	1.9e-07	1.58e-06	0.271396	0.00345483	0.0189428	0.271371	6.89583e-09	2.34504e-08
PNRC1	0.0310306	0.000262477	0.00110593	0.351544	7.32e-06	0.000119911	0.145242	0.000106997	0.000243217
OSTM1	0.0818739	1.23e-13	2.53e-12	0.283724	2.16e-06	4.21e-05	0.115144	0.00259351	0.00495111
LEPROTL1	0.0920449	8.5e-07	6.3e-06	0.284135	4.57e-05	0.000564159	0.300713	7.73205e-19	5.27143e-18
SEC22C	0.0636278	1.03e-08	1.08e-07	0.247337	2e-05	0.000280488	0.307481	1.74542e-36	3.6116e-35
ACOT9	0.0769579	2.87e-11	4.36e-10	0.284571	6.11e-05	0.00072231	0.122236	0.000133911	0.0003009
APAF1	0.0436782	3.56e-06	2.33e-05	0.133704	0.0036302	0.0197298	0.360449	1.90371e-23	1.73467e-22
TOR2A	0.0675558	0.00112532	0.00398864	0.284671	0.000235184	0.00219561	0.082828	0.0154179	0.0259487
SYS1	0.0531776	0.0018128	0.006035	0.285238	2.93e-06	5.44e-05	0.233265	3.95574e-14	1.98223e-13
TIAF1	0.0955463	0.00777906	0.0211982	0.2717	0.00225943	0.0136862	0.309372	1.26384e-07	3.86897e-07
SDCCAG8	0.0231344	0.00226854	0.00733035	0.173734	0.000911781	0.00665198	0.309616	1.46615e-22	1.26377e-21
JDP2	0.120333	6.43e-06	3.98e-05	0.285513	0.000374556	0.00321706	0.296724	1.00933e-10	3.97783e-10
PKN1	0.0764734	2.52e-09	2.89e-08	0.285592	0.00545477	0.0270017	0.264702	8.02318e-09	2.71339e-08
FBXL5	0.0483256	8.2e-11	1.17e-09	0.240755	6.36e-05	0.000744797	0.310493	9.54639e-19	6.47536e-18
SNX18	0.0731119	1.36e-06	9.64e-06	0.21624	0.00550686	0.027189	0.31189	2.99472e-13	1.41005e-12
SHD	0.767898	1.59e-05	9e-05	0.0769046	0.000733322	0.00558319	0.29755	0.00740009	0.0131801
ZFP36L1	0.0575893	3.44e-07	2.74e-06	0.250789	0.00100681	0.00720123	0.313054	2.58506e-11	1.06264e-10
MIER1	0.0500809	7.41e-09	7.88e-08	0.178892	0.00193412	0.0120421	0.313126	7.1334e-20	5.21106e-19
NBPF10	0.0796322	0.00431124	0.0127934	0.272953	0.000210824	0.0020021	0.313317	4.76411e-10	1.78252e-09
PLXNA4	0.255192	6.47e-07	4.91e-06	0.0769374	0.00916412	0.039922	0.48917	1.26187e-08	4.20222e-08
PCNX1	0.0446591	3.48e-10	4.54e-09	0.347781	7.34e-10	3.84e-08	0.128184	0.000273857	0.000593514
CHST12	0.0349601	0.0111883	0.0288517	0.289186	0.00118579	0.0081568	0.165722	2.09359e-05	5.15935e-05
RAP2A	0.133163	4.29e-14	9.33e-13	0.261185	0.000122229	0.00128415	0.138437	0.000366612	0.00078157
ZNF350	0.0448026	0.0121961	0.0310561	0.166892	0.00065919	0.0050986	0.331741	4.07299e-11	1.64981e-10
ZMYM6	0.0558147	6.04e-05	0.000299407	0.290153	9.62e-06	0.000150962	0.114014	1.51039e-05	3.77867e-05
WDR1	0.0486499	1.38e-12	2.47e-11	0.325075	0.000595145	0.00470146	0.0748109	0.0130468	0.0222638
UGCG	0.0334076	0.00562237	0.0160147	0.290563	1.84e-05	0.0002618	0.217678	1.89283e-07	5.70346e-07
ABCD1	0.111994	1.35e-09	1.62e-08	0.29088	0.00500552	0.0252979	0.128395	0.00371108	0.006917
SLC10A7	0.0452518	0.000436821	0.00173119	0.136555	0.00247794	0.0146798	0.346102	5.4188e-26	5.81673e-25
HEG1	0.13485	6.56e-19	2.23e-17	0.270196	0.000328939	0.00288417	0.225906	0.000167679	0.00037273
RPS6KA3	0.0453029	4.66e-06	2.96e-05	0.170475	0.000370176	0.00318496	0.557242	1.54605e-41	4.25701e-40
RRAS	0.135143	1.33e-12	2.4e-11	0.242629	0.00416514	0.0219729	0.250839	5.14229e-06	1.34885e-05
CYB561A3	0.0453244	0.00234911	0.00755849	0.372297	1.77e-06	3.54e-05	0.11703	0.00016936	0.000376301
ELF1	0.02137	0.00792748	0.0215253	0.303291	1.47e-06	3.01e-05	0.150018	2.0369e-06	5.56609e-06
TBC1D5	0.0262796	0.00200102	0.00656453	0.293667	3.41e-08	1.11e-06	0.178291	1.45838e-08	4.83151e-08
SARAF	0.02948	2.19e-06	1.48e-05	0.254702	0.000843694	0.00626394	0.321789	1.15431e-19	8.31619e-19
ABTB1	0.04558	0.00367673	0.011167	0.29952	0.00107517	0.00757225	0.120991	0.00432825	0.00798159
SELENOP	0.12176	1.32e-09	1.58e-08	0.149211	0.00129285	0.00873818	0.321817	4.26182e-05	0.000101499
MOB1B	0.0914052	8e-07	5.95e-06	0.226274	0.00306497	0.0172552	0.322121	2.08119e-17	1.29621e-16
TRAK2	0.0399321	3.44e-05	0.000181149	0.175455	0.00126528	0.00859162	0.487606	5.3695e-39	1.27466e-37
RUNX1	0.0629872	3.52e-05	0.000185099	0.292983	0.000392562	0.00334672	0.322642	4.69032e-17	2.86319e-16
GAS6	0.113919	1.57e-10	2.15e-09	0.261125	6.44e-05	0.000752446	0.323362	1.5135e-07	4.59611e-07
BBS9	0.028943	0.000908343	0.00329953	0.175749	0.0114507	0.0471269	0.347936	4.49649e-21	3.52918e-20
CNDP2	0.0673246	1.91e-07	1.6e-06	0.297286	0.000328939	0.00288417	0.307623	4.38579e-16	2.50224e-15
PAK3	0.229101	1.4e-05	8.02e-05	0.0816107	0.00033286	0.00291238	0.602708	7.67766e-06	1.98074e-05
EPG5	0.0404369	1.18e-05	6.87e-05	0.298701	2.13e-06	4.16e-05	0.179891	2.58277e-06	6.9876e-06
ERCC5	0.0657849	0.00483081	0.0140829	0.298752	3.61e-06	6.53e-05	0.172485	0.000138068	0.000309861
ZNF267	0.0464434	2.2e-05	0.000121768	0.462683	7.93e-10	4.09e-08	0.104666	0.00288611	0.00546837
RUFY3	0.0273071	0.0182226	0.0438303	0.299368	8.46e-06	0.0001362	0.328708	1.10844e-15	6.14582e-15
NCEH1	0.119538	3.56e-09	3.97e-08	0.300011	0.00137893	0.00918728	0.198048	0.000781658	0.00160136
DMXL1	0.0299859	0.000308347	0.00127333	0.30017	3.31e-07	8.43e-06	0.286754	2.42865e-17	1.50687e-16
SARM1	0.115862	0.00181742	0.00604827	0.264681	0.000370176	0.00318496	0.329091	8.8375e-10	3.24439e-09
NHLRC3	0.0511335	2.32e-06	1.57e-05	0.29106	3.51e-06	6.36e-05	0.329391	7.56811e-24	7.08643e-23
ZNF718	0.06995	0.00912883	0.0243042	0.228071	0.00300403	0.0169893	0.329694	1.20559e-07	3.69761e-07
CLEC11A	0.222558	2.73e-13	5.36e-12	0.0847524	0.0114507	0.0471269	0.18038	0.00190265	0.00369857
RNPEPL1	0.0413816	0.00530739	0.0152471	0.345139	1.67e-05	0.000240662	0.153065	4.92979e-05	0.000116523
TRNAU1AP	0.0311546	0.019106	0.0456466	0.301179	1.26e-05	0.000190115	0.271113	4.07086e-10	1.53006e-09
PCOLCE	0.142765	2.17e-14	4.87e-13	0.14529	0.00297399	0.0168616	0.171878	0.0121029	0.0207692
WASHC2A	0.0252783	0.00152308	0.00518548	0.302297	2.58e-07	6.8e-06	0.168008	4.23842e-09	1.46658e-08
ARPC4	0.0666576	8.97e-14	1.88e-12	0.30255	3.56e-06	6.44e-05	0.112777	0.000977732	0.00197721
CNTNAP1	0.14325	6.19e-10	7.81e-09	0.232434	0.000309971	0.00274601	0.199521	0.000292349	0.000630882
TANK	0.047222	6.75e-10	8.49e-09	0.303333	1.4e-07	3.9e-06	0.128924	3.92294e-05	9.38022e-05
ACTR8	0.0218601	0.0168869	0.0410944	0.303837	2.58e-07	6.8e-06	0.163465	7.99897e-12	3.41536e-11
DDX58	0.0945519	1.41e-10	1.96e-09	0.211636	0.000131797	0.00136902	0.333578	3.21583e-09	1.12403e-08
CCDC7	0.0627333	0.0149128	0.0369042	0.209074	0.00219061	0.013341	0.333588	1.6118e-09	5.77723e-09
OXNAD1	0.0609797	1.29e-05	7.44e-05	0.565364	4.86e-10	2.67e-08	0.0781774	0.0146302	0.0247235
LTBP2	0.104527	3.37e-10	4.41e-09	0.0864572	0.00807014	0.036212	0.602649	1.80598e-20	1.36446e-19
HPS1	0.0442832	4.44e-07	3.46e-06	0.428058	9.62e-08	2.8e-06	0.154425	1.43184e-07	4.35716e-07
CCSER2	0.0557175	5.11e-08	4.78e-07	0.304407	2.31e-08	7.89e-07	0.304369	2.03704e-16	1.18693e-15
ARPIN	0.144404	0.00533815	0.0153126	0.293442	7.62e-05	0.000865126	0.304446	6.36384e-15	3.35732e-14
SCARB2	0.064919	7.11e-13	1.33e-11	0.217754	0.00116033	0.0080307	0.333709	2.40243e-22	2.03987e-21
MPC1	0.0475288	6.98e-05	0.000341347	0.100007	0.00400543	0.0213208	0.356311	1.66222e-13	7.98188e-13
AFF1	0.0480734	6.28e-09	6.77e-08	0.305296	5.65e-08	1.75e-06	0.334284	3.63294e-17	2.2324e-16
ZNF330	0.021056	0.0125894	0.0318911	0.22205	0.000107722	0.00115523	0.334666	1.30206e-16	7.6862e-16
SSH2	0.0617027	5.12e-09	5.58e-08	0.306137	1.97e-06	3.88e-05	0.199752	4.49624e-08	1.43046e-07
CARD6	0.14619	1.83e-10	2.5e-09	0.240048	0.00505373	0.025474	0.151252	0.0107483	0.0186148
CCM2	0.0701271	2.6e-14	5.77e-13	0.306841	2.84e-06	5.29e-05	0.146814	0.000502478	0.00105499
B4GAT1	0.0762003	0.00344183	0.0105402	0.285144	0.00670992	0.0315525	0.335735	7.50568e-18	4.79831e-17
CCNDBP1	0.0313896	0.00583939	0.0165641	0.31692	5.46e-07	1.29e-05	0.155937	2.03706e-05	5.02714e-05
GSTK1	0.0398412	2.89e-07	2.33e-06	0.323373	6.52e-06	0.000108769	0.155992	0.000114167	0.000258468
SERPINA1	0.2622	2.92e-19	1.03e-17	0.0868451	9.73e-05	0.00106092	1.60125	3.37339e-51	1.58097e-49
PRKACB	0.147849	3.1e-15	7.6e-14	0.183763	0.000456826	0.00379617	0.254417	4.03009e-06	1.06839e-05
WDR7	0.073795	2.42e-10	3.23e-09	0.308187	1.71e-07	4.66e-06	0.169105	1.62324e-07	4.91787e-07
MAN2B2	0.0700051	3.11e-07	2.49e-06	0.30929	1.62e-05	0.000235677	0.283162	1.79046e-13	8.57865e-13
DPP9	0.073344	5.94e-11	8.64e-10	0.309561	0.000110487	0.00118029	0.183129	4.5223e-07	1.3138e-06
RAB5C	0.0677859	3.89e-10	5.04e-09	0.310048	7.05e-07	1.62e-05	0.113084	9.40724e-06	2.40322e-05
CDYL2	0.149847	9.79e-07	7.14e-06	0.258036	0.0102965	0.0435251	0.187813	0.00348324	0.00651798
HSD17B4	0.020978	0.000318745	0.00131082	0.286109	9.73e-05	0.00106092	0.475463	7.75773e-43	2.29302e-41
KIF26B	0.129494	0.000259431	0.0010947	0.310911	0.00158385	0.0102847	0.260242	0.000214859	0.000471268
SEC24A	0.0422502	2.45e-07	2e-06	0.184911	0.00561241	0.0275948	0.341083	2.02168e-19	1.43289e-18
TRIM47	0.15031	5.45e-11	7.97e-10	0.176001	0.0092471	0.0401566	0.172746	0.00291427	0.00551782
GNPTAB	0.0428978	1.69e-08	1.71e-07	0.322715	6.6e-08	1.98e-06	0.158511	3.2948e-06	8.81277e-06
CD81	0.0500684	1.25e-12	2.26e-11	0.279504	0.000235184	0.00219561	0.342773	2.83665e-22	2.39647e-21
WASHC2C	0.0311795	9.4e-05	0.000444444	0.324875	4.75e-08	1.5e-06	0.158766	5.1165e-08	1.62178e-07
SLC25A35	0.0954366	0.000775742	0.00287216	0.0911231	0.00118579	0.0081568	0.406823	1.29943e-14	6.74107e-14
ZNF717	0.0815762	0.00789233	0.021444	0.190188	0.0036302	0.0197298	0.34311	4.55152e-08	1.44754e-07
TTC38	0.0368767	0.00396835	0.0119281	0.312972	7.88e-07	1.79e-05	0.344019	3.91924e-18	2.55183e-17
CCDC107	0.0610353	6.85e-05	0.000335922	0.207499	0.0106687	0.044659	0.344119	3.30248e-11	1.34743e-10
MAML2	0.0795688	1.18e-06	8.48e-06	0.180019	0.00696421	0.0324652	0.344591	1.49877e-10	5.83539e-10
FRMD4B	0.0485711	0.00104354	0.00372907	0.408316	3.35e-06	6.12e-05	0.122301	0.00571102	0.0103398
EPB41	0.032699	0.00533199	0.0153025	0.233095	2.23e-05	0.000308004	0.344831	5.46889e-17	3.32152e-16
CDIP1	0.0907351	0.00105049	0.00374924	0.313908	0.000321225	0.00282954	0.257135	7.88721e-08	2.45735e-07
QKI	0.0851022	7.9e-16	2.04e-14	0.314301	1.86e-06	3.69e-05	0.264	7.82809e-13	3.59024e-12
GNPTG	0.0443573	2.38e-07	1.95e-06	0.200159	0.00729423	0.0335808	0.34562	4.78471e-18	3.09827e-17
CAP1	0.0696581	2.06e-19	7.37e-18	0.315089	4.22e-05	0.000527424	0.120492	0.000690162	0.00142444
UBR1	0.0233651	0.000460842	0.0018154	0.234123	5.5e-05	0.000660111	0.346049	3.14302e-22	2.64547e-21
BET1L	0.0493231	0.0105468	0.0275051	0.315269	0.00017979	0.00175027	0.159602	7.33679e-08	2.29341e-07
MAT2B	0.0490887	1.38e-07	1.19e-06	0.315384	3.11e-06	5.72e-05	0.302025	7.11377e-19	4.86158e-18
WASHC4	0.0474173	1.5e-11	2.36e-10	0.316077	4.72e-07	1.15e-05	0.1955	5.71612e-11	2.29493e-10
AMZ1	0.373054	7.39e-08	6.72e-07	0.092696	0.000285132	0.00257189	0.418081	1.62145e-06	4.4725e-06
VAT1	0.106973	5.64e-14	1.21e-12	0.258921	0.00891913	0.0391574	0.348285	4.45554e-16	2.54044e-15
EFCAB14	0.0258548	0.00112087	0.00397435	0.254806	1.2e-06	2.56e-05	0.348391	8.02668e-30	1.09512e-28
NBPF14	0.107426	0.000105518	0.000492077	0.24314	3.06e-05	0.000403084	0.349329	1.63689e-12	7.32844e-12
PCSK7	0.0501699	6.02e-06	3.74e-05	0.319325	5.31e-06	9.15e-05	0.246258	1.17104e-11	4.93563e-11
LXN	0.156564	9.44e-17	2.67e-15	0.317835	0.000853123	0.00632448	0.245884	1.63776e-05	4.08341e-05
CREB3L2	0.0951363	2.34e-11	3.59e-10	0.190288	0.00500552	0.0252979	0.351222	5.79742e-13	2.68081e-12
NPRL2	0.0388322	0.00086896	0.00317327	0.332234	1.24e-06	2.62e-05	0.162789	1.52901e-06	4.22804e-06
ACSL4	0.102459	4.6e-15	1.11e-13	0.102229	0.00729423	0.0335808	0.351748	1.95484e-10	7.54581e-10
MAP3K1	0.0394212	4.12e-05	0.000212715	0.320665	7.53e-06	0.000122865	0.169203	2.26068e-05	5.55545e-05
FAM122C	0.0770033	0.0126627	0.0320486	0.0964103	0.00807014	0.036212	0.352978	8.52263e-21	6.57791e-20
DTX3L	0.0776706	3.1e-11	4.68e-10	0.321435	1.47e-06	3.01e-05	0.228842	1.63274e-08	5.38952e-08
SNRK	0.087237	3.66e-14	8.02e-13	0.240722	0.000387986	0.00331177	0.353881	2.50416e-32	3.97622e-31
RIPK2	0.120211	3.59e-16	9.57e-15	0.284686	0.00722712	0.033371	0.354105	1.18632e-14	6.16696e-14
GMPPB	0.0400834	0.00372542	0.0112946	0.322026	0.000495371	0.00405267	0.22603	1.65625e-11	6.90003e-11
IRF2	0.0504866	2.32e-09	2.67e-08	0.397116	1e-09	4.99e-08	0.130888	4.51496e-06	1.1911e-05
OGFR	0.0636966	3.21e-09	3.6e-08	0.322319	0.00332012	0.0183748	0.173984	5.78481e-06	1.51006e-05
PROS1	0.143077	1.08e-08	1.13e-07	0.322545	0.00132097	0.00888229	0.295059	5.32498e-06	1.395e-05
DENND5A	0.0706558	2.1e-16	5.75e-15	0.322837	1.17e-06	2.5e-05	0.189393	3.27407e-09	1.1436e-08
STN1	0.0365688	0.00234911	0.00755849	0.322991	5.47e-06	9.39e-05	0.32926	3.22961e-13	1.51703e-12
FCHSD1	0.0884347	2.26e-07	1.86e-06	0.323044	2.09e-05	0.000290231	0.239202	7.77984e-08	2.42557e-07
RNF146	0.0413734	6.71e-06	4.13e-05	0.257711	5.43e-05	0.000652746	0.356191	7.31923e-37	1.54043e-35
UPRT	0.0687257	3.56e-05	0.000186716	0.2672	4.28e-05	0.000533159	0.356678	3.90211e-23	3.48233e-22
TAPBPL	0.0508941	0.000709108	0.0026503	0.428199	1.67e-05	0.000240662	0.140574	0.00831292	0.0146697
BRI3	0.0736116	1.64e-11	2.57e-10	0.324457	0.00312702	0.017525	0.282013	2.76266e-11	1.13379e-10
AP2A2	0.0531238	6.08e-11	8.82e-10	0.311751	7.53e-06	0.000122865	0.357753	1.03588e-27	1.23631e-26
SLC38A6	0.0877996	1.81e-11	2.81e-10	0.324686	1.6e-05	0.000233225	0.248564	6.25524e-10	2.32095e-09
RPS27L	0.119138	1.33e-10	1.85e-09	0.324779	4.76e-05	0.000583582	0.305661	3.79739e-11	1.54175e-10
CPEB3	0.0649686	0.000891437	0.0032463	0.226773	6.19e-05	0.000730077	0.358269	3.37042e-17	2.07558e-16
NCOA4	0.0438247	3.57e-09	3.99e-08	0.325204	9.08e-07	2.03e-05	0.201074	7.90807e-08	2.46335e-07
RMDN3	0.041413	0.000311477	0.00128441	0.326069	7.53e-06	0.000122865	0.244036	1.78135e-17	1.11466e-16
KCTD7	0.101951	1.08e-06	7.8e-06	0.31835	8.26e-07	1.87e-05	0.360641	6.2066e-21	4.83137e-20
XPC	0.0276418	0.00640446	0.0179205	0.258314	0.000125343	0.00131021	0.360817	1.52606e-22	1.31267e-21
ATG4C	0.0741036	4.81e-10	6.16e-09	0.326468	6.33e-06	0.000106434	0.234032	1.76026e-13	8.44018e-13
MTMR6	0.0875995	2.42e-13	4.8e-12	0.284174	2.67e-05	0.000358889	0.361177	5.91944e-22	4.89535e-21
ADARB1	0.159661	1.06e-09	1.3e-08	0.327205	3.64e-05	0.000469399	0.315967	3.28306e-09	1.14665e-08
SERPINB1	0.096462	1.84e-08	1.84e-07	0.322202	0.00441556	0.0230004	0.362832	2.21827e-08	7.23922e-08
TMOD1	0.163875	0.000884281	0.00322309	0.244884	0.00756755	0.0344904	0.217969	0.0273502	0.0440385
LRCH1	0.0669628	4.67e-08	4.4e-07	0.328477	1.97e-05	0.000277731	0.105586	0.00384016	0.00713885
CCDC32	0.060983	0.00126492	0.0044083	0.328528	3.4e-06	6.2e-05	0.196057	3.69584e-09	1.28549e-08
ERAP1	0.079052	2.47e-16	6.68e-15	0.328912	3.7e-07	9.33e-06	0.313019	6.25365e-12	2.69037e-11
GLB1	0.0542956	2.47e-12	4.29e-11	0.320311	1.5e-06	3.06e-05	0.363778	8.95166e-24	8.32704e-23
PSD4	0.0753428	0.00268834	0.00851032	0.329133	0.00191404	0.0119351	0.187965	1.34929e-06	3.75024e-06
ACAA1	0.0437099	3.32e-05	0.000175325	0.186362	0.00491035	0.0249184	0.385041	3.16561e-27	3.66553e-26
TCEANC	0.0807354	0.00353835	0.0108105	0.329191	9.49e-06	0.000149289	0.147827	4.71188e-05	0.000111633
SYNRG	0.0481048	9.19e-11	1.3e-09	0.286263	1.13e-08	4.19e-07	0.364812	7.2343e-33	1.18512e-31
APH1B	0.16469	7.2e-09	7.67e-08	0.313205	0.000188849	0.00182699	0.322965	4.43836e-13	2.06539e-12
ZNF490	0.052395	0.000443026	0.00175313	0.390667	1.49e-07	4.14e-06	0.0969365	0.00432217	0.00797102
GRK5	0.0849335	2.31e-07	1.89e-06	0.330075	4.82e-05	0.000589325	0.301686	7.23831e-08	2.26496e-07
SGMS1	0.0675486	7.17e-05	0.000349535	0.330518	1.03e-06	2.25e-05	0.306875	1.60059e-10	6.21798e-10
RAB43	0.113932	0.00403488	0.0120979	0.275822	0.00545477	0.0270017	0.365268	1.54186e-13	7.41646e-13
FAM151B	0.152669	7.12e-10	8.91e-09	0.330543	0.00245274	0.0145655	0.323828	3.29773e-14	1.66424e-13
RTL5	0.158694	3.83e-05	0.00019931	0.192364	0.0118601	0.0483548	0.36537	1.90689e-07	5.74353e-07
APBA1	0.165059	0.000325703	0.00133676	0.327198	0.000562117	0.00448626	0.25599	4.07953e-05	9.7357e-05
GPCPD1	0.0456342	0.000181259	0.000797418	0.424891	0.000495371	0.00405267	0.168137	0.00237831	0.00456347
TMEM175	0.0878811	7.79e-08	7.04e-07	0.331103	0.000156939	0.00157224	0.346992	3.2507e-15	1.75029e-14
BLVRA	0.0536186	2.94e-07	2.36e-06	0.332433	2.09e-05	0.000290231	0.333591	3.92326e-14	1.96661e-13
IL13RA1	0.0971694	3.56e-15	8.69e-14	0.321579	5.8e-05	0.000690376	0.367491	4.0219e-22	3.3659e-21
TLN1	0.0832682	3.72e-28	2.51e-26	0.333622	1.34e-06	2.79e-05	0.318259	4.90948e-15	2.60974e-14
TDRD7	0.0507855	4.9e-07	3.8e-06	0.333809	1.19e-06	2.53e-05	0.28515	3.11082e-12	1.36861e-11
AGPAT3	0.0299762	0.0186503	0.0447025	0.333949	4.82e-05	0.000589325	0.235731	1.89865e-11	7.87812e-11
ACTA2	0.0911304	2.16e-11	3.32e-10	0.333991	0.000275068	0.00249563	0.363372	2.03056e-07	6.10227e-07
ARSA	0.0531977	0.00182668	0.00607419	0.391772	1.6e-05	0.000233225	0.0984717	0.0308524	0.0491813
TNFRSF11A	0.168942	8.77e-07	6.46e-06	0.133486	0.0120697	0.0489037	0.354232	3.13609e-07	9.25152e-07
SNX2	0.0633876	7.56e-18	2.36e-16	0.334418	4.28e-08	1.37e-06	0.33124	2.96919e-35	5.68334e-34
MGRN1	0.0502337	4.21e-06	2.7e-05	0.187612	0.00388932	0.0208009	0.763781	9.55009e-66	9.58383e-64
SEL1L	0.040421	0.000304365	0.00125959	0.382718	0.000401866	0.00340913	0.17091	3.69246e-06	9.8284e-06
PCTP	0.107922	5.69e-05	0.000284007	0.190614	0.00388932	0.0208009	0.371622	7.76263e-13	3.56094e-12
FLNA	0.0677738	1.38e-11	2.19e-10	0.335844	0.00235427	0.0141159	0.167122	0.00343718	0.00643975
ARMCX1	0.170012	1.31e-11	2.08e-10	0.199597	0.0113503	0.0467836	0.325462	2.13293e-08	6.97275e-08
CNOT6L	0.0451885	0.000124506	0.000569746	0.40462	1.64e-08	5.84e-07	0.171093	1.44795e-07	4.40499e-07
GLYCTK	0.108492	3.22e-08	3.11e-07	0.335896	4.82e-05	0.000589325	0.244329	6.26354e-05	0.000146328
HEPH	0.170493	2.67e-09	3.04e-08	0.224413	0.0105749	0.0443617	0.247332	0.000773298	0.00158523
MYO7B	0.45021	5.85e-16	1.53e-14	0.0989789	0.00288548	0.0164956	0.613011	4.04782e-09	1.40308e-08
LRP1	0.099876	2.91e-17	8.6e-16	0.337403	0.000142068	0.0014556	0.18942	0.000616986	0.00128039
MPND	0.0577412	0.000140813	0.000634993	0.337502	0.000467543	0.00386991	0.085933	0.0193333	0.0320155
SNRPN	0.109105	5.09e-06	3.21e-05	0.324091	0.000103697	0.00112079	0.37292	9.01386e-09	3.03736e-08
AIDA	0.17115	0.000436202	0.00172898	0.242573	0.000173265	0.00169473	0.227196	1.1721e-13	5.67449e-13
KLF6	0.0818153	9.45e-11	1.34e-09	0.292192	0.000226785	0.00213083	0.373997	2.61959e-13	1.23971e-12
ARHGEF10L	0.140596	3.4e-16	9.09e-15	0.287796	0.000109096	0.00116694	0.375207	2.60857e-15	1.4146e-14
PLAUR	0.172636	9.29e-16	2.39e-14	0.332383	0.000834362	0.00620952	0.300092	4.49643e-06	1.18642e-05
ACRBP	0.172771	2.94e-10	3.87e-09	0.244428	0.000421095	0.00353956	0.188286	0.00115774	0.00231814
SLIT2	0.173095	7.56e-09	8.03e-08	0.0993638	0.000995813	0.007137	0.457525	1.84315e-10	7.12862e-10
PTP4A2	0.0552502	1.16e-07	1.01e-06	0.244241	1.06e-05	0.000164236	0.376814	5.19486e-24	4.92818e-23
SKAP2	0.106626	1.6e-16	4.43e-15	0.259916	0.00172353	0.0110101	0.377069	1.62041e-17	1.01686e-16
UNC93B1	0.0550034	0.000396727	0.00159133	0.28392	0.000151198	0.00152707	0.377501	4.6898e-13	2.17794e-12
EHD4	0.152001	2.82e-20	1.07e-18	0.341069	0.00029554	0.0026427	0.223288	8.26159e-10	3.04082e-09
FIG4	0.067348	6.11e-14	1.3e-12	0.341139	1.2e-07	3.42e-06	0.277026	7.0262e-18	4.50001e-17
VEGFB	0.0512024	3.81e-06	2.47e-05	0.374093	1.82e-05	0.000258781	0.173889	1.64938e-07	4.99405e-07
LIMK1	0.0700992	6.03e-07	4.61e-06	0.342235	4.76e-05	0.000583582	0.19307	1.05563e-05	2.68215e-05
MAN2A1	0.0712784	1.2e-14	2.76e-13	0.23509	0.000252866	0.00232999	0.379709	6.51969e-17	3.93867e-16
WBP1L	0.0934172	3.04e-09	3.43e-08	0.342736	3.53e-07	8.91e-06	0.262845	5.70876e-16	3.22907e-15
NOTCH2	0.0764887	5.52e-19	1.89e-17	0.34291	1.06e-06	2.31e-05	0.325459	1.12442e-10	4.418e-10
OGT	0.0298423	0.00124195	0.00434013	0.343436	1.23e-05	0.000185148	0.272919	4.8639e-08	1.54441e-07
MBP	0.131932	8.06e-07	5.99e-06	0.345126	6.62e-07	1.53e-05	0.229368	2.69477e-07	8.00157e-07
EPB41L2	0.137955	2.55e-18	8.23e-17	0.345513	9.86e-05	0.00107312	0.148391	0.00600172	0.0108273
MFSD1	0.072257	2.35e-16	6.39e-15	0.502985	8.99e-11	5.93e-09	0.0848113	0.0161624	0.0271053
COL6A3	0.107106	2.2e-16	6e-15	0.348937	0.000872275	0.00643569	0.281366	0.000172528	0.000382872
STK4	0.0873727	1.03e-14	2.37e-13	0.39763	1.3e-07	3.68e-06	0.0849446	0.00486868	0.00891346
IFITM1	0.0862245	4.64e-07	3.6e-06	0.350024	0.0119645	0.0486094	0.215587	0.00238479	0.00457514
RHOA	0.0518971	4.1e-16	1.09e-14	0.203312	0.00156714	0.0101922	0.385874	1.31068e-43	4.08105e-42
PPM1N	0.139102	0.00449233	0.013247	0.350467	0.00117296	0.008089	0.266092	0.000542939	0.00113538
FAM118B	0.0255549	0.0192987	0.0460383	0.29364	0.000101093	0.00109791	0.385908	1.54617e-21	1.24714e-20
JAZF1	0.173905	3.88e-13	7.5e-12	0.188525	0.00237854	0.0142408	0.385995	5.5845e-17	3.38992e-16
TAPBP	0.0719535	3.97e-14	8.66e-13	0.351132	4.43e-07	1.09e-05	0.230795	2.99291e-08	9.66457e-08
SECISBP2L	0.0232327	0.00153293	0.00521346	0.272193	0.00029554	0.0026427	0.711042	9.28484e-48	3.61687e-46
TMF1	0.0391147	5.98e-06	3.72e-05	0.191977	0.00108697	0.00763802	0.471869	7.23494e-42	2.03527e-40
DNAH1	0.0570494	0.000130326	0.000593647	0.135014	0.00829419	0.0369965	0.387412	4.39317e-09	1.51827e-08
GPR132	0.46855	8.25e-31	6.49e-29	0.103103	0.00111093	0.00776462	1.15622	2.88346e-72	3.84405e-70
FNDC3A	0.036906	3.43e-06	2.25e-05	0.32054	1.26e-05	0.000190115	0.387791	2.53521e-19	1.78131e-18
TXNDC15	0.0656478	1.18e-11	1.88e-10	0.250482	0.000119188	0.00125807	0.387959	1.11282e-29	1.50205e-28
DDHD1	0.0799602	1.99e-07	1.66e-06	0.352405	1.28e-06	2.68e-05	0.104781	0.0110993	0.0191774
ANXA11	0.0544824	5.23e-06	3.3e-05	0.287326	4.45e-05	0.000551007	0.389782	4.88869e-24	4.64936e-23
FAM13B	0.0305458	0.00217957	0.00707536	0.26833	1.2e-06	2.56e-05	0.390158	1.44054e-28	1.81857e-27
ARHGAP17	0.0788015	1.59e-20	6.15e-19	0.354235	5.85e-08	1.79e-06	0.216414	9.06157e-16	5.04765e-15
STX4	0.0572628	3.68e-12	6.25e-11	0.405375	1.14e-05	0.000174067	0.146866	2.64691e-06	7.15007e-06
CACNA1C	0.181342	2.02e-08	2.01e-07	0.325881	0.00577416	0.0281889	0.345473	3.37206e-07	9.91551e-07
STX12	0.0767395	1.04e-19	3.79e-18	0.316859	5.37e-07	1.28e-05	0.391605	2.85307e-44	9.17261e-43
PAFAH2	0.0572818	0.00184534	0.00612633	0.187108	0.00210184	0.0129114	0.441946	2.82306e-25	2.90683e-24
CRTAP	0.0662094	3.24e-09	3.64e-08	0.355564	5.47e-06	9.39e-05	0.122638	0.000850697	0.00173521
MFSD13A	0.0659738	0.0025432	0.0081007	0.328501	5.36e-05	0.000645773	0.39219	4.41032e-16	2.51591e-15
STAT5B	0.0534898	6.57e-11	9.49e-10	0.35641	1.41e-06	2.91e-05	0.191796	4.63616e-11	1.87176e-10
INSIG2	0.0301151	0.0179301	0.0432059	0.22386	0.000145656	0.001485	0.393154	2.72474e-27	3.17118e-26
ATP6V0A1	0.0440568	4.15e-07	3.26e-06	0.357837	3.12e-08	1.03e-06	0.354058	7.4807e-23	6.56131e-22
LTBP3	0.0463064	0.00222087	0.00719323	0.209863	0.00975925	0.0418314	0.393991	2.61031e-15	1.41537e-14
IRAK2	0.0981552	0.00029913	0.00124096	0.326951	0.00577416	0.0281889	0.39442	1.85645e-09	6.62331e-09
PARP9	0.0895295	2.07e-13	4.16e-12	0.358419	1.83e-06	3.64e-05	0.202999	2.46207e-06	6.67179e-06
SGSH	0.0311854	0.00162841	0.00549411	0.358552	9.13e-05	0.00100634	0.294978	8.69595e-15	4.55226e-14
ELK3	0.110362	1.32e-15	3.33e-14	0.177289	0.00743012	0.034017	0.395368	1.87198e-18	1.2447e-17
PEA15	0.111584	1.06e-26	6.51e-25	0.358764	6.11e-07	1.44e-05	0.279034	3.75039e-16	2.1497e-15
LRCH4	0.060664	1.42e-05	8.14e-05	0.359304	7.21e-06	0.00011842	0.373997	3.53244e-20	2.62436e-19
ZFP36L2	0.0701165	4.75e-08	4.47e-07	0.359523	0.00017114	0.00167991	0.219338	3.44227e-05	8.28449e-05
MACF1	0.0478136	3.21e-09	3.61e-08	0.359576	1.33e-07	3.74e-06	0.360425	3.91206e-14	1.96121e-13
TNIP1	0.0472341	4.36e-08	4.12e-07	0.36012	7.01e-06	0.000115801	0.285071	1.16681e-17	7.37837e-17
NFKBIA	0.0254288	0.00690853	0.019128	0.375766	5.43e-05	0.000652746	0.180251	0.000719339	0.00148043
STX2	0.13482	8.36e-12	1.36e-10	0.201093	0.00611032	0.0294132	0.397135	5.05689e-19	3.48629e-18
PXK	0.109046	4.05e-22	1.79e-20	0.360882	1.82e-07	4.94e-06	0.395106	1.65405e-32	2.657e-31
SPATA1	0.186205	0.000715298	0.00267136	0.294742	0.000754576	0.00571869	0.241346	7.98099e-05	0.000184096
FAM168A	0.0928106	9.27e-05	0.000439224	0.361014	6.42e-06	0.000107559	0.0876253	0.0163563	0.0274039
ZNF521	0.186633	1.3e-11	2.08e-10	0.244373	0.00729423	0.0335808	0.346974	4.78239e-06	1.25851e-05
IFNAR1	0.0650817	1.18e-07	1.03e-06	0.3106	2.3e-06	4.41e-05	0.397598	5.97431e-43	1.7821e-41
TECPR1	0.0628433	3.3e-05	0.00017488	0.36147	0.000637162	0.00496226	0.154058	0.000292975	0.000632143
SLC16A3	0.129235	1.82e-06	1.25e-05	0.361657	0.00571978	0.0280172	0.144729	0.0254579	0.0412374
NUBP1	0.056997	8.99e-10	1.11e-08	0.306255	0.000275068	0.00249563	0.398453	1.53638e-42	4.49445e-41
GRB2	0.0891624	3.89e-26	2.29e-24	0.50094	3.59e-12	3.71e-10	0.0859364	0.000289272	0.000624658
GXYLT2	0.189176	1.02e-08	1.07e-07	0.330889	0.00454581	0.0235185	0.328936	8.37463e-06	2.15115e-05
AMDHD2	0.0763253	1.57e-05	8.89e-05	0.364559	0.000278385	0.00252112	0.14963	0.000408461	0.000865912
MMD	0.158362	3.2e-08	3.09e-07	0.364981	0.00255497	0.0150501	0.200735	0.000321702	0.000690719
ZDHHC21	0.0520917	0.0121574	0.0309904	0.196156	0.00571978	0.0280172	0.714545	5.58167e-34	9.86174e-33
STAT2	0.0586936	1.8e-13	3.63e-12	0.391037	3.64e-07	9.19e-06	0.0877262	0.011057	0.0191101
ISCU	0.0318249	5.95e-05	0.00029577	0.365024	1.04e-09	5.16e-08	0.228344	3.2411e-15	1.74532e-14
USP25	0.0402073	1.42e-06	1e-05	0.286803	1.65e-05	0.000238574	0.402495	4.03263e-27	4.63757e-26
NUB1	0.0775711	8.82e-18	2.74e-16	0.365405	6.62e-09	2.62e-07	0.277071	7.27149e-20	5.30853e-19
CASD1	0.0246622	0.00686971	0.0190334	0.196271	0.00550686	0.027189	0.519977	6.29823e-33	1.03588e-31
ABHD14A	0.0756979	0.00292206	0.00915565	0.226721	0.0099355	0.0424402	0.403462	4.55616e-13	2.11717e-12
RFLNB	0.19064	3.36e-08	3.23e-07	0.182988	0.0120697	0.0489037	0.267783	2.87714e-06	7.74164e-06
PSME2	0.0590497	2.22e-12	3.88e-11	0.391186	0.000729596	0.00555654	0.13542	0.00259094	0.00494643
ST6GAL1	0.0700587	0.00195606	0.00644344	0.198868	0.000344889	0.00299964	0.405091	2.02884e-09	7.21682e-09
ARID4A	0.0247573	0.00536908	0.015386	0.197408	0.000210824	0.0020021	0.405182	9.83953e-34	1.71054e-32
CALCOCO1	0.0529142	0.000337616	0.00138035	0.250857	0.000166964	0.00165002	0.405313	5.92843e-25	5.98504e-24
CAMK2D	0.0506344	0.000202041	0.000876666	0.267092	3.64e-05	0.000469399	0.405343	9.82244e-19	6.65467e-18
ZFYVE16	0.0470403	1.1e-06	7.93e-06	0.201361	0.000411375	0.00346963	0.405452	1.49181e-31	2.25833e-30
YPEL3	0.0584346	0.00226288	0.00731453	0.367456	2.17e-05	0.000300974	0.396305	1.05065e-14	5.47548e-14
TBC1D1	0.133295	7.54e-20	2.78e-18	0.368762	1.3e-05	0.000194853	0.150778	0.00121172	0.00242014
GOLGA8N	0.18218	0.00308256	0.00959595	0.267163	0.00105192	0.00745721	0.406226	5.36671e-10	1.99943e-09
RNF135	0.0514184	3.04e-05	0.00016239	0.416756	6.72e-07	1.56e-05	0.184268	3.92002e-07	1.14549e-06
NMI	0.0884792	1.83e-13	3.68e-12	0.368869	1.41e-05	0.000209632	0.11319	0.0087738	0.0154207
EFEMP1	0.126738	1.08e-12	1.97e-11	0.215722	0.000543128	0.00436137	0.40665	1.51259e-07	4.59365e-07
LACC1	0.19338	1.28e-10	1.78e-09	0.296574	0.00266108	0.0155021	0.174687	6.49724e-05	0.000151485
OLFML2B	0.272295	1.85e-23	9.18e-22	0.108925	0.00566587	0.0278191	0.293797	2.28172e-05	5.60414e-05
JAK1	0.0652702	2.83e-23	1.38e-21	0.370393	1.31e-09	6.27e-08	0.280266	8.46108e-17	5.06889e-16
NAGPA	0.0709571	3.33e-08	3.2e-07	0.370459	5.97e-06	0.000101221	0.125063	0.000287857	0.000621869
SEC24D	0.0663163	4.04e-14	8.81e-13	0.250583	0.00065177	0.00505382	0.407786	2.70221e-23	2.43445e-22
INPP5B	0.0699849	8.52e-08	7.64e-07	0.371578	1.65e-07	4.53e-06	0.354794	8.95499e-16	4.99134e-15
ORAI2	0.195232	7.27e-10	9.08e-09	0.317833	0.00130684	0.00880875	0.394392	2.08246e-15	1.1362e-14
IFNGR2	0.0544863	1.36e-11	2.16e-10	0.372158	9.08e-07	2.03e-05	0.239652	7.56276e-10	2.79061e-09
ATXN7	0.0270882	0.00132926	0.00460007	0.330643	3.56e-06	6.44e-05	0.410646	9.55411e-31	1.37186e-29
HERC1	0.0419847	2.2e-09	2.54e-08	0.413748	1.32e-10	8.43e-09	0.186398	4.59204e-07	1.33389e-06
TEP1	0.0538606	2.64e-07	2.15e-06	0.374437	5.55e-07	1.31e-05	0.322322	5.58832e-15	2.95918e-14
ATXN1	0.0802249	8.7e-07	6.42e-06	0.37452	4.67e-08	1.47e-06	0.18198	1.37881e-06	3.82876e-06
CRYL1	0.0884622	4.63e-08	4.37e-07	0.262993	0.000113318	0.00120328	0.412319	4.07797e-15	2.18022e-14
ATP8B2	0.101194	1.92e-09	2.24e-08	0.374911	6.03e-05	0.000715307	0.346181	2.86493e-11	1.17407e-10
RSRP1	0.0286528	0.00064516	0.0024433	0.374976	7.88e-07	1.79e-05	0.213803	0.000115881	0.000262177
ALPK1	0.0801453	3.75e-08	3.58e-07	0.375163	3.83e-07	9.55e-06	0.319081	8.28646e-16	4.63691e-15
AC084337.1	0.198368	0.00281891	0.00886911	0.183045	0.0123902	0.0499088	0.204977	0.000405566	0.000860057
ARPC1B	0.130099	4.34e-15	1.05e-13	0.375408	0.000151198	0.00152707	0.318601	8.78733e-09	2.9634e-08
RIMS3	0.198556	0.000365797	0.00148045	0.273459	0.000543128	0.00436137	0.346962	6.01427e-06	1.56627e-05
ARHGAP10	0.0918428	2.61e-14	5.8e-13	0.376054	5.01e-06	8.68e-05	0.240278	5.37022e-07	1.55033e-06
DISP1	0.0613356	0.00111939	0.00396959	0.182204	0.00677269	0.0317875	0.445081	2.45222e-21	1.95575e-20
PHF11	0.0837758	4.4e-13	8.43e-12	0.377304	2.71e-07	7.1e-06	0.294616	1.72441e-17	1.08037e-16
CTBS	0.103039	4.06e-11	6.02e-10	0.377311	4.65e-06	8.14e-05	0.295779	3.25062e-12	1.42749e-11
MTHFR	0.0571872	0.000457613	0.00180499	0.377325	1.64e-06	3.31e-05	0.409543	1.34066e-18	8.99846e-18
PDGFRL	0.199745	1.36e-07	1.17e-06	0.336743	0.000336823	0.00293672	0.37165	1.35144e-06	3.75573e-06
ALAS1	0.0304486	0.00101483	0.00363592	0.377454	9.52e-07	2.11e-05	0.278501	4.1475e-17	2.53831e-16
CMTM1	0.199796	1.27e-12	2.29e-11	0.246129	0.00505373	0.025474	0.388572	3.56968e-14	1.79689e-13
FAP	0.171973	4.28e-14	9.31e-13	0.232236	0.00958579	0.041259	0.415813	1.50715e-07	4.57804e-07
ATP6V0D1	0.0699024	1.05e-13	2.17e-12	0.378308	6.62e-09	2.62e-07	0.33803	3.95114e-22	3.31033e-21
MYD88	0.106701	1.09e-28	7.64e-27	0.378768	1.35e-07	3.79e-06	0.383592	3.72479e-35	7.09677e-34
NDST2	0.20082	5.53e-12	9.17e-11	0.259424	0.000549373	0.00440735	0.193046	0.00280082	0.00531874
ZRSR2	0.0603616	6.52e-07	4.94e-06	0.378856	8.83e-06	0.000141014	0.208035	4.75119e-09	1.6379e-08
PBX3	0.120625	9.47e-14	1.98e-12	0.324045	3.45e-06	6.29e-05	0.416588	9.41728e-18	5.98169e-17
FUT8	0.06255	8.12e-05	0.000390975	0.313901	0.000101093	0.00109791	0.416857	3.32033e-14	1.67546e-13
PGPEP1	0.124576	7.08e-05	0.000345631	0.344721	2.78e-05	0.000371853	0.417281	2.44893e-20	1.83984e-19
TTC7A	0.0702056	4.07e-09	4.5e-08	0.379433	1.34e-06	2.79e-05	0.0905479	0.0141399	0.0239743
ZFYVE26	0.0491489	7.59e-10	9.45e-09	0.379961	4.67e-10	2.59e-08	0.235154	1.41616e-11	5.93514e-11
ANKRD13A	0.0549223	1.27e-09	1.54e-08	0.380022	1.1e-07	3.16e-06	0.416265	4.12142e-36	8.31232e-35
KRT8P46	0.0752606	0.000209658	0.000905085	0.380041	0.000140305	0.00144111	0.304515	1.43593e-07	4.36929e-07
EPS15	0.05216	4.77e-17	1.39e-15	0.380215	3.69e-11	2.74e-09	0.296279	3.70866e-36	7.50983e-35
KCNQ1	0.0622097	0.0125231	0.0317595	0.160133	0.00807014	0.036212	0.718067	3.20809e-17	1.97829e-16
AP4B1	0.0590436	4.08e-09	4.51e-08	0.380244	6.05e-08	1.84e-06	0.225669	8.95051e-11	3.54095e-10
TNFRSF10A	0.0465553	0.0148974	0.0368724	0.380426	7.43e-05	0.000846131	0.209345	8.4902e-05	0.000195109
PHACTR2	0.0837173	5.08e-06	3.21e-05	0.163192	0.00388932	0.0208009	0.419696	7.52981e-19	5.13586e-18
MANBA	0.057265	9.32e-13	1.71e-11	0.381953	9.04e-09	3.46e-07	0.228319	2.74054e-09	9.63309e-09
TRAFD1	0.0508822	8.6e-09	9.09e-08	0.4345	7.05e-07	1.62e-05	0.189344	4.07245e-10	1.53053e-09
MYLK	0.150155	1.17e-13	2.42e-12	0.382197	0.000378984	0.00324274	0.187747	0.00411116	0.00760501
SLC26A11	0.0819665	1.31e-06	9.32e-06	0.38267	0.000158897	0.00158929	0.184459	2.89222e-05	7.01603e-05
STX16-NPEPL1	0.132555	0.000459548	0.0018108	0.210989	0.00182602	0.0115048	0.422077	5.40904e-07	1.56094e-06
FAM114A2	0.0744946	1.62e-12	2.88e-11	0.305991	1.12e-07	3.21e-06	0.422663	2.53291e-44	8.16059e-43
KIAA0040	0.140164	3.17e-07	2.53e-06	0.383289	7.11e-06	0.00011687	0.287276	1.44857e-09	5.21849e-09
GNAQ	0.0626019	1.1e-06	7.92e-06	0.169486	0.00622623	0.0298496	0.441766	8.31483e-35	1.54472e-33
KIAA1109	0.0252992	0.000173835	0.00076851	0.215516	3.74e-05	0.000478448	0.422815	1.97249e-21	1.58203e-20
CASP8	0.0841328	1.75e-13	3.54e-12	0.384252	6.21e-07	1.45e-05	0.314605	1.40255e-18	9.39854e-18
ZNF75D	0.054514	0.00797161	0.0216309	0.201479	0.0119645	0.0486094	0.459924	1.82437e-28	2.28979e-27
SNX29	0.0627041	6.45e-09	6.93e-08	0.385114	1.45e-06	2.98e-05	0.308841	3.08446e-14	1.56025e-13
ZNF429	0.0627846	0.0125231	0.0317595	0.198785	0.00520088	0.0260464	0.580998	4.17366e-19	2.89186e-18
STMN3	0.206038	2.31e-07	1.9e-06	0.193222	0.00223627	0.0135725	0.216492	0.0069952	0.0125015
MBNL1	0.052734	3.12e-07	2.5e-06	0.385193	1.35e-07	3.79e-06	0.215116	4.89097e-11	1.97165e-10
CCNG2	0.0603583	4.8e-05	0.000243307	0.202025	0.00500552	0.0252979	0.455687	5.4533e-24	5.16258e-23
ARHGAP26	0.0686318	5.27e-05	0.000265139	0.377483	9.73e-05	0.00106092	0.425043	3.81497e-11	1.54847e-10
SLC25A30	0.0787553	2.28e-06	1.54e-05	0.385609	1.21e-09	5.88e-08	0.347295	1.30691e-23	1.20146e-22
TWF2	0.176207	1.11e-31	9.23e-30	0.385791	0.000123777	0.00129657	0.389433	2.89775e-25	2.98171e-24
SERPINB6	0.0633177	2.56e-07	2.09e-06	0.122051	0.00416514	0.0219729	0.474453	5.17159e-24	4.90712e-23
SWAP70	0.0291863	0.00775313	0.0211376	0.386896	8.22e-06	0.000133197	0.248634	1.598e-11	6.66532e-11
MXD4	0.109701	1.39e-05	8.01e-05	0.38726	4.82e-05	0.000589325	0.414174	2.77858e-25	2.86297e-24
RGS16	0.140834	5.61e-08	5.23e-07	0.387347	0.000963495	0.00695561	0.363744	5.97772e-08	1.88334e-07
NFKB1	0.0500067	1.23e-08	1.28e-07	0.388649	2.76e-09	1.2e-07	0.225811	3.32616e-10	1.25996e-09
ACP2	0.14565	4.18e-26	2.45e-24	0.389501	2.61e-08	8.81e-07	0.273978	2.4287e-17	1.50687e-16
NTM	0.208877	1.71e-07	1.45e-06	0.218245	0.00454581	0.0235185	0.258531	0.000904076	0.00183782
TP53INP1	0.0656336	0.00138577	0.00476587	0.391031	0.00428869	0.0224669	0.329477	9.77317e-10	3.57432e-09
NR3C1	0.0606742	4.16e-13	8e-12	0.334245	1.54e-07	4.26e-06	0.430449	1.08608e-26	1.21699e-25
ZNFX1	0.0708669	3.21e-13	6.26e-12	0.227804	9.36e-05	0.00102739	0.430565	2.5715e-31	3.82528e-30
MOSPD2	0.0871188	1.83e-08	1.83e-07	0.391169	2.02e-07	5.38e-06	0.187875	4.94588e-09	1.70217e-08
LGALS3	0.0532735	0.000201443	0.000874334	0.203567	0.0110538	0.0458434	0.58929	2.46035e-25	2.54372e-24
SH2D4B	0.210681	0.00185403	0.00615021	0.204441	0.0115884	0.0475676	0.19464	0.0198389	0.0327859
CXorf38	0.134509	3.28e-13	6.39e-12	0.391501	2.31e-08	7.89e-07	0.237193	6.88416e-16	3.87032e-15
ATOX1	0.121346	6.39e-16	1.66e-14	0.391798	2.15e-07	5.73e-06	0.115576	0.00170754	0.00334214
FAM78B	0.212385	0.00131712	0.00456736	0.226638	0.0116538	0.0477332	0.164741	0.0157996	0.0265408
DCUN1D3	0.0649446	0.000241488	0.00102817	0.321505	0.000142068	0.0014556	0.433421	4.97749e-27	5.69106e-26
ZFP92	0.212658	0.000184248	0.000809122	0.127303	0.000221343	0.0020884	0.259082	8.35798e-05	0.000192294
C4orf33	0.0993192	0.000522011	0.00202754	0.253957	0.00151799	0.00992717	0.433902	1.12377e-17	7.11414e-17
TBC1D12	0.075195	4.57e-08	4.31e-07	0.39581	1.08e-06	2.34e-05	0.286577	8.28894e-20	6.03001e-19
SLC25A20	0.0746217	6.08e-07	4.64e-06	0.291929	9.13e-05	0.00100634	0.434278	2.33483e-21	1.86508e-20
FICD	0.0804106	0.00186417	0.00617818	0.212731	0.00189415	0.0118349	0.434396	1.53076e-23	1.40158e-22
THAP12P7	0.0958532	0.000237275	0.00101233	0.396678	9.13e-05	0.00100634	0.150641	0.0164852	0.0276018
TRAF5	0.0856916	4.83e-08	4.54e-07	0.397395	1.94e-06	3.84e-05	0.357819	3.23389e-12	1.42041e-11
ZBED6CL	0.169654	7.25e-05	0.000353043	0.39762	0.000601964	0.00474173	0.172583	0.00617026	0.0111138
USP38	0.0301499	0.000981596	0.0035309	0.250512	1.67e-05	0.000240662	0.437888	8.62722e-42	2.41796e-40
IGSF22	0.216	0.00497517	0.014443	0.230413	0.00219061	0.013341	0.363539	1.16959e-09	4.24914e-09
CEP85L	0.134233	1.51e-11	2.38e-10	0.399863	1.26e-06	2.65e-05	0.35671	5.20306e-14	2.58645e-13
C1S	0.110986	1.94e-16	5.31e-15	0.400776	9.98e-07	2.19e-05	0.166267	0.0101719	0.017696
POLR3GL	0.0600368	8.62e-08	7.72e-07	0.373958	2.23e-06	4.32e-05	0.440695	1.55872e-30	2.21367e-29
ZNF563	0.080989	0.000666768	0.0025116	0.401887	8.46e-06	0.0001362	0.236746	3.55473e-07	1.04263e-06
HEMK1	0.0689596	0.00339244	0.010411	0.402116	5.43e-05	0.000652746	0.397646	9.97361e-21	7.6562e-20
PDZRN3	0.218128	5.01e-10	6.39e-09	0.260204	0.00709457	0.0329059	0.243138	0.000621872	0.00128988
L1TD1	0.12191	0.0012582	0.00438839	0.40228	0.00142313	0.00942377	0.359763	0.000999811	0.00201925
MAP3K14	0.118012	2.71e-13	5.34e-12	0.402829	0.000441179	0.00369212	0.224793	9.97173e-06	2.54043e-05
RILPL2	0.101318	1.49e-05	8.49e-05	0.403093	1.11e-05	0.00017013	0.345196	2.76616e-20	2.07063e-19
CLCN7	0.0506422	3.27e-10	4.29e-09	0.403199	1.77e-06	3.54e-05	0.353468	7.60842e-24	7.11977e-23
HSD17B14	0.141887	3.79e-08	3.61e-07	0.403375	1.89e-05	0.000268554	0.411819	3.88001e-08	1.24154e-07
RAB11FIP2	0.0477267	8.16e-06	4.94e-05	0.293805	0.00101791	0.00726391	0.442591	2.23877e-32	3.56853e-31
FBXO6	0.129819	6.21e-09	6.7e-08	0.404032	6.61e-05	0.000770866	0.271915	2.76068e-08	8.94131e-08
SLC27A1	0.0451958	0.00947412	0.0250683	0.240607	0.00844664	0.0374944	0.44419	5.06464e-22	4.20758e-21
PLGRKT	0.0913841	3.36e-09	3.77e-08	0.405667	7.28e-07	1.67e-05	0.189256	0.00017757	0.000393388
IFI44	0.165745	4.7e-15	1.13e-13	0.325073	0.00158385	0.0102847	0.445657	1.89798e-08	6.23291e-08
DACT1	0.221542	3.76e-09	4.18e-08	0.23979	0.0104814	0.0440961	0.213789	0.00674093	0.0120801
UBE2J1	0.0736022	1.22e-16	3.42e-15	0.406771	5.63e-06	9.6e-05	0.249708	6.4042e-14	3.15696e-13
PSME1	0.045476	1.26e-10	1.76e-09	0.406873	0.00098493	0.00707946	0.212377	3.97952e-07	1.16168e-06
ITGA11	0.221652	1.31e-08	1.36e-07	0.289775	0.00477066	0.0244143	0.245017	0.00872624	0.0153443
TRIM21	0.121421	1.72e-24	9e-23	0.375483	1.34e-06	2.79e-05	0.446359	1.97498e-30	2.78741e-29
SYNJ1	0.0836817	7.68e-13	1.42e-11	0.344099	2.27e-08	7.78e-07	0.446539	1.96191e-34	3.56042e-33
TRIM5	0.0837343	6.22e-07	4.73e-06	0.214721	0.00664766	0.0313191	0.446677	5.66306e-31	8.24608e-30
CCDC71L	0.222506	1.28e-09	1.55e-08	0.289611	0.006464	0.0307164	0.204518	1.24887e-05	3.1499e-05
SEC31B	0.0923387	1.18e-05	6.89e-05	0.404406	2.86e-05	0.000379453	0.447153	1.36721e-09	4.93712e-09
LGALS3BP	0.0582395	0.000125842	0.000575219	0.214531	0.0085238	0.0377626	0.448378	2.88925e-17	1.78604e-16
TRIM6	0.200276	5.44e-07	4.19e-06	0.34364	0.000186545	0.00180822	0.449567	2.74272e-09	9.63951e-09
C3orf62	0.0676576	0.00507876	0.0147046	0.435333	1.44e-07	4.02e-06	0.198546	6.61643e-07	1.89398e-06
PHYKPL	0.0702547	1.65e-07	1.4e-06	0.367141	4.45e-05	0.000551007	0.449724	5.58064e-28	6.75441e-27
GOLGA8R	0.117296	0.000357528	0.00145147	0.349928	0.00160072	0.010359	0.449861	1.59497e-10	6.19667e-10
TBC1D9	0.048492	6.04e-06	3.76e-05	0.448788	3.2e-07	8.18e-06	0.198991	3.04258e-06	8.1636e-06
PPARG	0.140844	4.44e-06	2.84e-05	0.41114	0.0011231	0.00783639	0.258744	0.00151999	0.00299557
ARSB	0.183606	4.07e-38	5.07e-36	0.411517	7.97e-08	2.34e-06	0.444598	8.224e-34	1.43628e-32
PPP1R9B	0.0678937	8.12e-15	1.9e-13	0.440211	5.65e-05	0.000675081	0.0913904	0.00620556	0.0111729
UPP1	0.138603	2.1e-08	2.09e-07	0.411969	0.000149329	0.00151684	0.235052	0.00061842	0.00128325
HSD3B7	0.181377	1.08e-14	2.49e-13	0.350779	0.000963495	0.00695561	0.451448	1.59248e-16	9.35204e-16
LITAF	0.0677918	3.01e-15	7.4e-14	0.412031	2.71e-07	7.1e-06	0.326434	1.873e-18	1.2452e-17
LIX1L	0.181294	2.14e-18	6.99e-17	0.292304	5.29e-05	0.000638872	0.452447	3.20707e-20	2.38927e-19
RBPJ	0.0958848	3.5e-23	1.69e-21	0.365479	6.27e-05	0.000737226	0.452717	1.7686e-35	3.43153e-34
PPP1R18	0.163725	3.2e-23	1.55e-21	0.412424	1.47e-05	0.000217098	0.106455	0.0270333	0.0435669
SLC43A2	0.172539	1.95e-17	5.83e-16	0.3564	3.72e-06	6.7e-05	0.452842	5.48093e-21	4.28409e-20
CRISPLD2	0.164183	2.2e-12	3.84e-11	0.412721	0.000130155	0.00135423	0.283507	9.72892e-06	2.48149e-05
PNPLA6	0.0960118	6.48e-21	2.59e-19	0.412843	1.14e-05	0.000174067	0.21665	1.1419e-09	4.14987e-09
CYB561D2	0.123246	3.98e-05	0.00020604	0.399489	5.23e-06	9.02e-05	0.453645	5.4127e-29	7.03234e-28
CHST15	0.138677	9.07e-13	1.67e-11	0.414158	3.47e-07	8.8e-06	0.33565	2.98665e-10	1.13494e-09
VGLL3	0.392188	3.96e-16	1.05e-14	0.116184	0.00247794	0.0146798	0.477305	7.47533e-09	2.53339e-08
ANXA5	0.0858491	2.3e-26	1.38e-24	0.227744	0.0104814	0.0440961	0.455375	6.11361e-30	8.39652e-29
CEP295NL	0.216101	1.73e-14	3.92e-13	0.415348	4.51e-05	0.000557269	0.425474	1.06647e-07	3.28557e-07
ACCS	0.0481388	0.0200466	0.0475939	0.315236	0.00495773	0.0251075	0.456009	2.28392e-13	1.08605e-12
OSBPL7	0.0945068	2.13e-05	0.000118371	0.279391	0.00279938	0.0160961	0.456319	3.87837e-15	2.0762e-14
HPCAL1	0.104647	5.55e-08	5.18e-07	0.417041	8.46e-06	0.0001362	0.443025	1.76677e-19	1.25673e-18
UBE2E2	0.117281	5.28e-12	8.8e-11	0.418132	3.12e-08	1.03e-06	0.15069	0.000981747	0.00198515
NTRK1	0.230452	2.39e-06	1.61e-05	0.376823	0.000119183	0.00125807	0.415026	1.5153e-09	5.44711e-09
SLFN5	0.105471	4.5e-09	4.95e-08	0.410385	2.74e-05	0.000367416	0.458873	8.89407e-21	6.85063e-20
KLF9	0.142356	1.12e-05	6.6e-05	0.254007	0.00309585	0.0174015	0.4593	2.35021e-16	1.36346e-15
GLT8D2	0.230856	3.48e-09	3.89e-08	0.161591	0.0118601	0.0483548	0.212997	0.00257545	0.00491788
INAFM2	0.230891	0.00279282	0.0087966	0.231426	0.00561241	0.0275948	0.351227	1.63778e-18	1.09378e-17
LMCD1	0.230947	1.44e-11	2.27e-10	0.296573	0.00142392	0.00942377	0.155168	0.00162875	0.00319495
HIVEP3	0.232246	2.76e-16	7.44e-15	0.368711	0.000226785	0.00213083	0.186271	0.00247632	0.00473993
NUPR1	0.222096	6.24e-09	6.72e-08	0.421736	0.00210184	0.0129114	0.32924	2.66728e-06	7.20124e-06
SMPD1	0.117611	3.61e-16	9.62e-15	0.244921	0.000348988	0.00302998	0.462112	2.78484e-30	3.89415e-29
IL11RA	0.0717192	0.00103389	0.00369777	0.42223	8.45e-05	0.000943547	0.308441	9.507e-08	2.94507e-07
MCTP1	0.189545	7.66e-17	2.19e-15	0.405312	0.000116218	0.00123143	0.462392	3.18766e-12	1.40106e-11
DENND4C	0.0522156	2.6e-09	2.97e-08	0.285631	2e-06	3.93e-05	0.462435	3.3159e-29	4.35667e-28
CORIN	0.207505	0.00112829	0.00399673	0.285613	0.00670992	0.0315525	0.46272	3.09621e-08	9.98819e-08
GLRX	0.197274	1.42e-31	1.16e-29	0.267759	1.64e-06	3.31e-05	0.463155	3.36024e-11	1.37001e-10
PDGFC	0.13629	7.43e-09	7.9e-08	0.337197	0.006836	0.0320058	0.463725	2.00687e-14	1.02809e-13
CCR3	0.331122	1.39e-06	9.78e-06	0.118462	0.0119459	0.0486094	0.425704	2.36952e-05	5.80785e-05
PARP12	0.102465	2.28e-18	7.41e-17	0.423656	8.39e-07	1.89e-05	0.173408	2.57822e-05	6.29124e-05
CNOT8	0.0407552	8.99e-06	5.38e-05	0.214054	0.00107517	0.00757225	0.465393	3.04762e-35	5.83101e-34
EPB41L3	0.234259	3.01e-35	3.12e-33	0.378597	4.51e-08	1.43e-06	0.39224	6.78653e-08	2.12858e-07
BST2	0.175827	7.61e-19	2.58e-17	0.424993	0.000123777	0.00129657	0.387406	6.6373e-07	1.89935e-06
USP4	0.043002	2.24e-11	3.44e-10	0.426113	1.55e-12	1.82e-10	0.247081	3.7392e-24	3.58692e-23
SLC14A1	0.234677	1.09e-05	6.44e-05	0.390808	0.000249835	0.00230549	0.456363	2.44996e-05	5.99726e-05
ADAMTS10	0.17095	1.21e-09	1.46e-08	0.373638	0.00242777	0.0144692	0.46785	7.54681e-12	3.22776e-11
BORCS6	0.0817494	0.00126658	0.00441228	0.426675	0.00013514	0.00139732	0.0995935	0.00414594	0.00766631
RFX5	0.031299	0.000150041	0.000673025	0.4269	1.01e-06	2.22e-05	0.208347	2.70961e-08	8.78092e-08
CMTM7	0.182114	4.73e-19	1.63e-17	0.426924	2.42e-07	6.39e-06	0.430679	3.93353e-17	2.41028e-16
RBSN	0.0361027	0.00199095	0.00654117	0.27016	2.6e-06	4.92e-05	0.470009	3.1846e-56	1.96701e-54
GIT2	0.0924194	4.3e-28	2.89e-26	0.427784	4.09e-12	4.06e-10	0.336582	6.79134e-35	1.27051e-33
ZBTB32	0.394555	3.79e-07	3e-06	0.211833	0.00664766	0.0313191	0.181907	0.00505478	0.00923186
MRGPRF	0.239338	8.81e-06	5.28e-05	0.184982	0.00481671	0.0245795	0.289864	0.000137905	0.000309543
EMILIN1	0.239784	1.47e-18	4.88e-17	0.30719	0.000344889	0.00299964	0.362151	1.9121e-07	5.75809e-07
INPP4A	0.0750884	1.79e-09	2.1e-08	0.431377	3.09e-09	1.32e-07	0.20277	4.08195e-08	1.30368e-07
CSGALNACT2	0.10087	3.39e-20	1.28e-18	0.431556	5e-08	1.57e-06	0.287252	6.73906e-15	3.55156e-14
NNMT	0.16792	1.05e-12	1.92e-11	0.229896	0.00315848	0.0176654	0.474407	8.78562e-09	2.96309e-08
OAS1	0.111315	1.07e-06	7.74e-06	0.433263	0.000815983	0.00609469	0.24106	0.000910684	0.00185027
LYSMD2	0.178419	3.71e-17	1.09e-15	0.433414	3.51e-06	6.36e-05	0.244111	2.51777e-08	8.17848e-08
C1R	0.126575	1.67e-20	6.44e-19	0.434604	9.52e-07	2.11e-05	0.190562	0.000614126	0.00127457
BIN1	0.159135	6.75e-17	1.94e-15	0.405046	0.000426034	0.00357503	0.477812	1.02994e-18	6.96119e-18
FXYD5	0.124185	2.19e-18	7.16e-17	0.43529	2.84e-06	5.29e-05	0.290213	4.91527e-06	1.29161e-05
TCIRG1	0.0948036	1.16e-12	2.1e-11	0.436028	7.11e-06	0.00011687	0.437602	3.2087e-16	1.84572e-15
ZEB1	0.105705	3.11e-12	5.34e-11	0.283265	0.00033286	0.00291238	0.480605	1.34755e-21	1.09061e-20
SGTB	0.22542	6.03e-32	5.11e-30	0.43662	5.02e-09	2.07e-07	0.400435	4.40537e-26	4.76375e-25
DLL4	0.210225	3.96e-14	8.64e-13	0.121018	0.01086	0.0452286	0.712711	3.73405e-36	7.55787e-35
EHD1	0.138815	4.94e-19	1.7e-17	0.43685	9.09e-06	0.000144379	0.369802	2.83643e-16	1.63614e-15
UCP2	0.131548	5.96e-15	1.42e-13	0.36263	0.00250337	0.0147883	0.480972	6.97702e-14	3.42855e-13
YPEL2	0.128516	1.74e-06	1.2e-05	0.226607	0.00151799	0.00992717	0.481082	4.78015e-32	7.4804e-31
AC010627.1	0.589956	0.000484855	0.00190012	0.121075	8.08e-05	0.000910592	1.23985	1.11341e-16	6.61039e-16
ZNF101	0.10667	9.27e-10	1.14e-08	0.438229	2.97e-06	5.5e-05	0.127282	0.000858137	0.0017496
SDCBP	0.0953442	6.44e-25	3.47e-23	0.438725	1.37e-07	3.85e-06	0.356793	3.553e-22	2.98226e-21
GHDC	0.115559	2.84e-06	1.89e-05	0.439006	8.94e-07	2e-05	0.480635	2.57969e-30	3.61618e-29
HERC6	0.104525	1.71e-07	1.44e-06	0.250442	0.000575118	0.0045753	0.48323	1.03225e-15	5.73741e-15
ZNF781	0.246744	2.05e-06	1.4e-05	0.25506	0.00377628	0.0203146	0.414083	1.87316e-08	6.15674e-08
PRKG1	0.142703	4.95e-07	3.83e-06	0.225934	0.00416514	0.0219729	0.48343	5.53547e-14	2.74299e-13
HEXA	0.0685711	2.44e-20	9.32e-19	0.449885	6.15e-10	3.29e-08	0.210861	8.63443e-09	2.91404e-08
PLCL1	0.240154	5.6e-14	1.2e-12	0.332817	7.33e-05	0.000837553	0.483731	1.3029e-13	6.29437e-13
KIAA0513	0.0816537	5.6e-05	0.000279907	0.267607	0.000122229	0.00128415	0.484041	1.79113e-17	1.12047e-16
POU6F1	0.160192	7.68e-07	5.73e-06	0.442426	6.91e-06	0.000114284	0.39396	8.37373e-21	6.46628e-20
MAST3	0.0830778	1.93e-09	2.25e-08	0.443251	8.33e-06	0.000134778	0.350108	1.94299e-18	1.29003e-17
RASA3	0.143682	9.08e-21	3.6e-19	0.443676	1.58e-05	0.000231071	0.365373	4.17811e-11	1.69088e-10
TRIM38	0.106781	3.2e-10	4.2e-09	0.443851	9.82e-10	4.91e-08	0.4069	2.06819e-31	3.09888e-30
BNC2	0.249868	5.97e-14	1.27e-12	0.33405	0.00109889	0.00769563	0.337736	2.29074e-05	5.62567e-05
VAMP8	0.032467	0.000697579	0.00261332	0.442351	3.02e-06	5.58e-05	0.486489	1.48577e-23	1.36148e-22
MAP3K8	0.0805868	4.96e-07	3.84e-06	0.444904	1.01e-08	3.79e-07	0.142991	0.00669636	0.0120043
DDR2	0.186761	1.01e-16	2.85e-15	0.295937	0.000426034	0.00357503	0.487576	5.63146e-13	2.60619e-12
ACSL1	0.0651474	1.66e-05	9.36e-05	0.234431	0.000370176	0.00318496	0.48801	7.23745e-24	6.79221e-23
RAPGEF6	0.0979439	0.00135725	0.00468398	0.312439	6.41e-07	1.49e-05	0.488363	4.95959e-40	1.26452e-38
LIMS2	0.16655	4.39e-06	2.81e-05	0.278792	0.000797981	0.00598185	0.488436	7.74858e-16	4.34502e-15
CALHM2	0.252134	1.97e-27	1.28e-25	0.438346	4.01e-06	7.15e-05	0.406737	2.78155e-19	1.94807e-18
SMAD7	0.148598	1.36e-11	2.16e-10	0.338649	0.00193412	0.0120421	0.488519	1.60754e-24	1.57736e-23
RAP1A	0.105984	8.54e-20	3.15e-18	0.448444	1.97e-11	1.57e-09	0.382474	2.06253e-34	3.73854e-33
RCBTB2	0.145421	1.55e-17	4.72e-16	0.448694	2.57e-08	8.67e-07	0.172742	3.50477e-05	8.42733e-05
CHMP7	0.0527808	1.09e-06	7.87e-06	0.448903	3.35e-06	6.12e-05	0.215043	6.71232e-12	2.88142e-11
ERN1	0.072206	0.000163233	0.000726993	0.242115	0.000173265	0.00169473	0.489278	1.23296e-27	1.46346e-26
CCDC80	0.203286	2.32e-15	5.76e-14	0.449221	1.67e-05	0.000240662	0.31987	2.85122e-05	6.92173e-05
CTSL	0.155657	5.01e-30	3.77e-28	0.449285	4.39e-05	0.000544813	0.379237	1.46902e-08	4.86533e-08
ATP2A3	0.106106	4.05e-05	0.000209296	0.449672	0.0090818	0.0396679	0.302878	0.000337197	0.000722138
TNPO1P1	0.0783151	8.75e-05	0.000417029	0.369229	6.44e-05	0.000752446	0.490303	7.35598e-06	1.90131e-05
CCDC102B	0.12981	1.01e-13	2.11e-12	0.450107	0.000506929	0.0041268	0.334947	2.19187e-09	7.76998e-09
REM1	0.254815	6.19e-05	0.000306516	0.206003	0.00702844	0.032694	0.307323	3.6311e-05	8.71678e-05
DCN	0.157444	3.03e-13	5.94e-12	0.450253	5.72e-05	0.000682688	0.199906	0.011762	0.0202286
LBH	0.0973002	8.99e-06	5.38e-05	0.450827	2.97e-06	5.5e-05	0.308675	6.97489e-10	2.57997e-09
AMPD3	0.137564	1.66e-17	5.02e-16	0.451192	1.24e-07	3.52e-06	0.418217	1.29284e-22	1.11735e-21
TIPARP	0.0821884	9.31e-05	0.000441055	0.452458	0.00235427	0.0141159	0.486598	4.19869e-14	2.10117e-13
ABR	0.100798	1.22e-17	3.74e-16	0.351169	3.36e-05	0.000438209	0.494778	9.64619e-34	1.67885e-32
ADRB2	0.14037	8.66e-05	0.000413058	0.4526	2.03e-05	0.000283593	0.438277	9.71697e-08	3.00744e-07
IKZF4	0.103006	3.33e-05	0.000175738	0.325334	2.63e-07	6.88e-06	0.49527	4.42475e-33	7.34389e-32
ARHGEF2	0.0596583	1.33e-08	1.37e-07	0.354878	0.0011478	0.00795948	0.495747	2.71677e-28	3.36708e-27
FMNL3	0.21321	2.21e-33	2.06e-31	0.41775	1.62e-06	3.27e-05	0.495819	4.15551e-31	6.11754e-30
LAMP5	0.256514	8e-06	4.85e-05	0.20667	0.0116022	0.0476084	0.32453	0.000417911	0.000885409
P2RX4	0.101223	7.83e-16	2.03e-14	0.386869	5.46e-08	1.7e-06	0.496071	1.14776e-33	1.98542e-32
ZNF438	0.138404	2.24e-25	1.26e-23	0.454848	4.55e-11	3.29e-09	0.384149	2.41888e-31	3.61006e-30
COL14A1	0.161821	2.73e-08	2.67e-07	0.255124	0.00153421	0.0100095	0.496197	1.61375e-07	4.89041e-07
GAB2	0.153552	3.19e-17	9.41e-16	0.372754	2.37e-06	4.53e-05	0.497175	1.89057e-14	9.69777e-14
SLC16A6	0.257832	1.26e-13	2.59e-12	0.382657	0.000128532	0.0013396	0.321235	1.03082e-06	2.89712e-06
FTL	0.0735655	4.96e-27	3.15e-25	0.786078	2.12e-09	9.49e-08	0.21661	0.000301718	0.000649805
RECK	0.17821	1.1e-13	2.28e-12	0.235384	0.00285651	0.0163526	0.500881	2.67011e-23	2.40649e-22
TRPC3	0.191624	3.3e-06	2.18e-05	0.334691	0.00297399	0.0168616	0.501117	1.38499e-09	4.99813e-09
ARRDC2	0.0820543	4.37e-05	0.000224177	0.458731	4.72e-06	8.24e-05	0.47396	1.67135e-22	1.43358e-21
PPP3CC	0.0765353	4.92e-12	8.22e-11	0.459188	1.3e-07	3.68e-06	0.0966841	0.00465554	0.00854596
TRIM8	0.0579071	2.84e-06	1.89e-05	0.293741	0.00151799	0.00992717	0.502472	8.42627e-25	8.43183e-24
IL18	0.17084	1.37e-11	2.17e-10	0.459725	3.35e-06	6.12e-05	0.16072	0.0164639	0.0275692
FES	0.210627	1.62e-22	7.37e-21	0.335637	9.25e-05	0.00101703	0.502715	3.86591e-23	3.45071e-22
UBL3	0.0571286	0.000259053	0.00109343	0.220392	0.0038513	0.0206555	0.593082	6.55331e-38	1.47336e-36
HERC5	0.181638	1.7e-11	2.66e-10	0.461679	3.36e-05	0.000438209	0.30159	3.48468e-06	9.30477e-06
PSMB8	0.106911	6.43e-21	2.58e-19	0.46176	8.45e-05	0.000943547	0.392084	4.01266e-12	1.74845e-11
LMO2	0.262216	3.69e-22	1.64e-20	0.23539	0.000543128	0.00436137	0.279591	6.18496e-06	1.60851e-05
IDNK	0.0953492	0.00271158	0.00857448	0.321924	0.000156939	0.00157224	0.504238	9.08299e-25	9.06903e-24
RGS13	0.33859	1.8e-06	1.24e-05	0.125604	0.009672	0.0415587	1.05015	3.06412e-31	4.53877e-30
ARAP1	0.0596256	1.25e-10	1.75e-09	0.462311	6.21e-07	1.45e-05	0.251504	3.36966e-12	1.47776e-11
ARHGEF3	0.119041	3.94e-19	1.37e-17	0.454969	1.82e-09	8.41e-08	0.504515	8.3247e-46	2.92232e-44
RRM2B	0.044519	0.00331153	0.0101931	0.362769	0.00132097	0.00888229	0.50482	7.66739e-38	1.71367e-36
IL4R	0.0771451	6.72e-08	6.16e-07	0.47241	3e-07	7.72e-06	0.162282	0.0017805	0.00347835
PTTG1IP	0.0785643	4.56e-11	6.73e-10	0.335964	0.00101791	0.00726391	0.506871	6.75955e-37	1.42859e-35
PARP14	0.0882737	8.84e-17	2.51e-15	0.464853	5.12e-07	1.23e-05	0.499688	6.30925e-30	8.65445e-29
HEXB	0.0773065	9.64e-23	4.44e-21	0.360752	2.52e-06	4.79e-05	0.507701	1.05875e-46	3.89094e-45
KCTD19	0.175985	0.000242092	0.00103028	0.320941	0.00174172	0.0110923	0.507753	4.786e-07	1.38757e-06
TIMP2	0.194609	3.5e-25	1.94e-23	0.232498	0.00366623	0.0198778	0.507879	8.20757e-17	4.92302e-16
RASGEF1B	0.205202	1.44e-16	3.99e-15	0.443063	5.63e-06	9.6e-05	0.50789	4.78634e-22	3.98584e-21
TTC3P1	0.0535545	0.0154937	0.0380769	0.222772	0.00605309	0.0291888	0.735801	4.1245e-26	4.46641e-25
POPDC2	0.200363	1.2e-06	8.61e-06	0.469273	3.67e-06	6.61e-05	0.143236	0.0045333	0.00833538
ST3GAL2	0.267415	3.31e-21	1.36e-19	0.410661	2.09e-05	0.000290231	0.349355	9.0548e-20	6.57033e-19
SIDT2	0.0687276	5.57e-11	8.12e-10	0.470936	1.74e-08	6.14e-07	0.379623	8.57544e-27	9.65188e-26
SP100	0.101392	1.53e-24	8.07e-23	0.471178	2.68e-10	1.57e-08	0.420836	1.35321e-31	2.05467e-30
TBC1D2B	0.127134	6.94e-30	5.17e-28	0.471435	1.86e-07	5e-06	0.414233	1.08009e-27	1.28705e-26
POLK	0.0706721	1.36e-10	1.89e-09	0.293222	8.96e-06	0.000142687	0.513593	7.73212e-50	3.38634e-48
IDO2	0.368751	4e-07	3.15e-06	0.12648	0.0031563	0.0176654	0.545189	9.16947e-08	2.84302e-07
MYO9B	0.0790071	2.37e-22	1.06e-20	0.552187	1.92e-09	8.8e-08	0.165078	1.72899e-06	4.75641e-06
CTDSP2	0.0352769	0.000703321	0.00263277	0.475595	1.49e-05	0.000220035	0.229505	1.82223e-11	7.5693e-11
FN1	0.133093	1.48e-21	6.29e-20	0.307444	0.00967217	0.0415587	0.515789	7.7479e-10	2.85753e-09
STX7	0.145371	1.62e-19	5.86e-18	0.476104	4.58e-10	2.55e-08	0.359316	1.74515e-29	2.3238e-28
CASP4	0.0921653	3.1e-22	1.38e-20	0.476712	2.04e-09	9.2e-08	0.419655	9.8809e-19	6.69227e-18
AC006254.1	0.273174	3.33e-11	5e-10	0.17002	3.06e-06	5.66e-05	0.460214	8.03804e-10	2.96166e-09
CPZ	0.274003	6.12e-13	1.15e-11	0.315659	0.00104021	0.00739083	0.217052	0.0133313	0.0226965
SYNPO	0.122167	8.38e-12	1.36e-10	0.288557	0.0023064	0.0138792	0.516926	2.39138e-19	1.68572e-18
PARP4	0.045488	3.73e-09	4.15e-08	0.321407	4.5e-07	1.1e-05	0.516974	1.44385e-39	3.5782e-38
MCOLN1	0.119928	1.63e-34	1.62e-32	0.479102	1.5e-08	5.4e-07	0.205015	7.88075e-10	2.90512e-09
IFI35	0.127595	2.79e-17	8.26e-16	0.480274	2.26e-05	0.000311751	0.380103	6.4185e-12	2.75998e-11
FOXP1	0.080129	1.45e-08	1.48e-07	0.190608	0.00108697	0.00763802	0.526399	5.71398e-24	5.40036e-23
PDE4DIP	0.188334	8.16e-19	2.76e-17	0.313536	8.39e-07	1.89e-05	0.518249	1.56319e-32	2.51549e-31
SEMA7A	0.275834	2.45e-13	4.86e-12	0.210168	0.00291471	0.0166053	0.366883	4.50945e-07	1.31015e-06
ETV7	0.276043	5.04e-14	1.09e-12	0.468579	0.000218668	0.00206552	0.514982	2.73223e-15	1.48011e-14
ITIH5	0.145546	0.00397307	0.0119399	0.481488	0.00322225	0.0179735	0.510906	3.90471e-07	1.14139e-06
MCUB	0.162613	3.27e-16	8.77e-15	0.481553	4.4e-09	1.84e-07	0.135622	0.00987466	0.0172204
DCLK1	0.276398	2.11e-10	2.85e-09	0.242854	0.00132097	0.00888229	0.449914	3.72485e-07	1.09113e-06
ITGAE	0.208368	6.14e-16	1.6e-14	0.704882	4.67e-08	1.47e-06	0.0985833	0.0197204	0.0326032
IGSF21	0.621282	1.87e-18	6.14e-17	0.127305	0.00330297	0.0183412	0.572759	1.28722e-10	5.03501e-10
GNAI2	0.131169	9.5e-51	3.03e-48	0.482196	3.52e-09	1.49e-07	0.481172	1.90685e-55	1.12725e-53
COL10A1	0.14671	1.16e-05	6.79e-05	0.19729	0.00588431	0.0285804	0.520889	9.78479e-08	3.0274e-07
BEST1	0.27728	2.24e-26	1.34e-24	0.422719	1.86e-06	3.69e-05	0.329746	4.60505e-11	1.85936e-10
ZFPM2	0.203509	4.23e-12	7.12e-11	0.280002	0.00381362	0.0204977	0.521286	4.55433e-15	2.42748e-14
GADD45B	0.155911	1.47e-11	2.32e-10	0.127451	0.00550686	0.027189	0.574946	1.66128e-20	1.25723e-19
TMOD2	0.277984	3.7e-20	1.39e-18	0.167002	0.00454581	0.0235185	0.264344	9.75088e-07	2.74712e-06
PRKCD	0.0726537	2.39e-14	5.34e-13	0.484128	3.35e-08	1.09e-06	0.519368	3.00655e-45	1.02457e-43
GDPD5	0.24545	4.13e-14	9e-13	0.36373	0.00377628	0.0203146	0.522104	2.84519e-17	1.75928e-16
PCBP3	0.278991	2.5e-06	1.68e-05	0.379948	0.00101791	0.00726391	0.246005	0.0044072	0.0081196
SMCO4	0.279646	1.86e-12	3.28e-11	0.467844	3.51e-06	6.36e-05	0.445716	5.48121e-22	4.54203e-21
MYBL1	0.190998	6.86e-08	6.28e-07	0.381221	0.00153421	0.0100095	0.524807	5.19899e-16	2.9499e-15
TXNDC11	0.0313596	0.000240076	0.00102337	0.462133	4.92e-09	2.04e-07	0.525143	1.3145e-35	2.5724e-34
RNF19A	0.0421508	0.000114116	0.000527478	0.264949	3.19e-05	0.000418459	0.525478	2.28729e-24	2.22227e-23
LYST	0.0681684	6.78e-11	9.78e-10	0.449109	1.74e-08	6.14e-07	0.525654	1.33768e-27	1.58527e-26
SH3TC1	0.182772	1.56e-13	3.17e-12	0.489032	3.84e-06	6.88e-05	0.317192	5.72576e-07	1.64888e-06
MICB	0.281365	2.02e-24	1.05e-22	0.448749	2.2e-05	0.0003043	0.478123	2.69235e-13	1.27308e-12
CTSA	0.0640653	2.18e-17	6.49e-16	0.489904	1.97e-08	6.85e-07	0.351553	3.64918e-15	1.95788e-14
IL10RB	0.0722302	5.23e-15	1.25e-13	0.241803	0.000456826	0.00379617	0.526784	1.82783e-30	2.58615e-29
NFKBID	0.121533	6.98e-09	7.45e-08	0.490441	2.26e-06	4.37e-05	0.302949	7.44059e-09	2.52237e-08
MAP3K3	0.13652	1.6e-28	1.11e-26	0.413307	2.3e-06	4.41e-05	0.527831	1.80169e-62	1.51395e-60
MTMR14	0.0762109	6.86e-17	1.97e-15	0.490709	3.43e-12	3.59e-10	0.379433	8.33922e-48	3.25688e-46
WDR81	0.0929985	4.53e-10	5.82e-09	0.490911	3.45e-06	6.29e-05	0.199143	7.03557e-07	2.00915e-06
S1PR2	0.205985	2.16e-17	6.44e-16	0.491229	3.03e-09	1.3e-07	0.498477	3.65008e-34	6.50971e-33
CREBL2	0.131234	5.07e-18	1.61e-16	0.391222	3.15e-09	1.34e-07	0.529118	5.64529e-60	4.20024e-58
IDS	0.153625	5.43e-14	1.17e-12	0.229108	0.00616803	0.0296335	0.52943	1.02131e-26	1.14611e-25
MX1	0.115607	5.61e-08	5.23e-07	0.493211	0.000825125	0.00615371	0.395138	1.1599e-07	3.56277e-07
SQOR	0.116141	6.77e-11	9.76e-10	0.493301	3.89e-06	6.97e-05	0.12724	0.0312603	0.049779
IFIH1	0.143002	2.84e-19	1.01e-17	0.494235	1.94e-06	3.84e-05	0.457345	8.76666e-16	4.89117e-15
CCDC154	0.283323	2.66e-08	2.6e-07	0.172199	0.00599636	0.0289997	0.489243	3.57958e-06	9.54246e-06
CTSK	0.15198	7.66e-17	2.19e-15	0.494479	7.93e-05	0.000894382	0.278713	0.000182497	0.000403831
TAOK3	0.0841979	2.07e-15	5.16e-14	0.344545	2.12e-09	9.49e-08	0.531299	4.19401e-49	1.7621e-47
PDGFRA	0.142055	2.93e-08	2.84e-07	0.49463	0.000130155	0.00135423	0.218711	0.00188765	0.00367176
OAS3	0.118222	6.59e-07	4.99e-06	0.49547	0.000834362	0.00620952	0.232421	0.000172008	0.000381772
RASGRF2	0.212232	1.15e-11	1.85e-10	0.212077	0.00245274	0.0145655	0.532116	1.95683e-16	1.1418e-15
ARHGEF1	0.0590948	4.3e-09	4.74e-08	0.631617	2.9e-07	7.52e-06	0.228195	6.30799e-08	1.98327e-07
UBTD1	0.1016	0.000204147	0.000884074	0.281081	0.006464	0.0307164	0.533283	5.41162e-27	6.17966e-26
NAGA	0.11133	2.42e-23	1.19e-21	0.495767	3.51e-12	3.64e-10	0.223982	2.56491e-13	1.21522e-12
FKBP15	0.0933193	9.5e-37	1.08e-34	0.496406	7.01e-18	9.16e-15	0.369179	1.84154e-43	5.66417e-42
SLC46A1	0.115419	6.62e-07	5.01e-06	0.255719	0.00038346	0.00327652	0.533636	2.41768e-24	2.34445e-23
IRF7	0.197048	1.09e-12	1.98e-11	0.361224	0.00510236	0.0256514	0.534022	2.65766e-16	1.53575e-15
SECTM1	0.274185	6.03e-16	1.57e-14	0.480304	0.000763078	0.0057743	0.534031	8.06661e-15	4.23157e-14
SUCLG2	0.0327839	0.00153095	0.00520737	0.256407	0.000921913	0.006718	0.534236	2.48495e-30	3.48995e-29
RAB32	0.172597	1.44e-20	5.59e-19	0.497624	1e-05	0.000156687	0.127646	0.0225846	0.0369236
MSN	0.100651	6.53e-22	2.85e-20	0.497935	8.41e-09	3.24e-07	0.436487	3.04913e-21	2.42035e-20
DENND5B	0.0931534	0.00056586	0.00217586	0.498009	4.28e-05	0.000533159	0.145052	0.0219382	0.0359638
SPON1	0.162512	2.23e-05	0.00012324	0.24984	0.00829419	0.0369965	0.537591	1.2969e-11	5.44888e-11
MRAS	0.287044	2.4e-23	1.18e-21	0.235773	0.00109889	0.00769563	0.483289	6.23973e-20	4.57735e-19
MLKL	0.150199	6.32e-18	1.99e-16	0.499387	9.37e-07	2.08e-05	0.293909	1.38628e-08	4.60238e-08
RSAD2	0.287348	6.36e-14	1.35e-12	0.445977	0.0011478	0.00795948	0.513305	1.50743e-10	5.86811e-10
STARD13	0.162536	7.06e-15	1.66e-13	0.254727	0.00145466	0.00960162	0.538716	9.8916e-23	8.60946e-22
AMPD1	0.197596	0.00280249	0.00882378	0.500932	0.000638926	0.00497444	0.425925	5.0196e-05	0.000118541
PLA2G4C	0.283922	1.71e-19	6.16e-18	0.494702	0.00011476	0.00121754	0.538821	1.26624e-18	8.51655e-18
RHOG	0.178896	7e-37	8.07e-35	0.502212	1.19e-09	5.79e-08	0.220458	1.40779e-12	6.33143e-12
NECAP2	0.10862	1.61e-31	1.31e-29	0.503267	6.17e-13	8.36e-11	0.336816	7.92672e-25	7.94245e-24
ST3GAL6	0.204795	7.35e-14	1.55e-12	0.269341	0.000357324	0.00309153	0.543115	8.08995e-20	5.89091e-19
ADAM28	0.135655	4.86e-06	3.08e-05	0.503898	0.00165233	0.0106347	0.487413	1.34857e-09	4.87329e-09
CD101	0.111604	0.000255671	0.00108062	0.505046	1.92e-05	0.000271373	0.432201	3.11485e-14	1.57527e-13
ST6GALNAC4	0.0948401	0.000104226	0.000486762	0.50547	8.96e-06	0.000142687	0.513641	1.68586e-19	1.19992e-18
KIAA1755	0.291428	1.7e-11	2.66e-10	0.291869	0.00729423	0.0335808	0.411061	1.33035e-10	5.19834e-10
ATG7	0.11445	3.25e-29	2.33e-27	0.505563	2.53e-11	1.95e-09	0.362375	2.0534e-28	2.56379e-27
KLHDC8B	0.10513	2.42e-05	0.000132339	0.505653	6.41e-07	1.49e-05	0.336639	2.22683e-12	9.88589e-12
PSMB10	0.145619	1.88e-25	1.07e-23	0.419727	0.00019118	0.00184378	0.547535	7.08987e-24	6.65594e-23
IQSEC1	0.115605	9.73e-22	4.18e-20	0.45077	1.62e-06	3.27e-05	0.547953	4.50769e-49	1.88866e-47
LOXL3	0.292676	1.88e-25	1.07e-23	0.313824	0.000106365	0.00114265	0.141252	0.00424881	0.00784465
NINJ1	0.216301	4.31e-19	1.49e-17	0.507045	1.15e-08	4.26e-07	0.382392	2.19605e-19	1.55333e-18
HLX	0.293513	2.99e-30	2.28e-28	0.472117	2.76e-06	5.17e-05	0.393425	5.9323e-15	3.13621e-14
FHIT	0.113652	0.00409752	0.0122515	0.2055	0.00770873	0.034957	0.550119	4.39952e-24	4.1982e-23
OAS2	0.188222	7.21e-14	1.53e-12	0.50905	4.82e-05	0.000589325	0.225928	0.00132203	0.00262627
HACD4	0.270141	5.3e-17	1.54e-15	0.331464	1.05e-05	0.000162215	0.550646	3.17614e-23	2.85012e-22
GFPT2	0.262946	1.78e-16	4.91e-15	0.509495	0.000472989	0.00390823	0.239086	0.00165382	0.00324189
ZBTB46	0.279978	4.05e-10	5.24e-09	0.19039	0.00505373	0.025474	0.551586	3.24223e-22	2.72696e-21
ST3GAL1	0.0990732	0.00215512	0.00700628	0.510492	4.22e-07	1.04e-05	0.306145	2.69047e-06	7.25998e-06
SLC17A9	0.154046	1.97e-06	1.35e-05	0.367899	0.000259031	0.00237445	0.552344	1.21879e-10	4.77722e-10
DHX58	0.125814	3.76e-08	3.59e-07	0.511313	1.43e-06	2.94e-05	0.432892	1.43728e-17	9.04718e-17
CD163L1	0.225938	1.37e-16	3.81e-15	0.511539	0.000113318	0.00120328	0.339535	1.3032e-05	3.28091e-05
GSDMD	0.0858668	1.07e-09	1.31e-08	0.51241	2.53e-05	0.000342587	0.286113	3.18473e-10	1.20799e-09
ATM	0.0574205	2.01e-10	2.72e-09	0.512742	2.87e-11	2.2e-09	0.237735	1.32112e-09	4.77943e-09
PDE4A	0.136827	1.29e-09	1.55e-08	0.351273	0.00105192	0.00745721	0.553576	1.01831e-26	1.14302e-25
TMSB4X	0.089451	5.7e-23	2.67e-21	0.380523	2.93e-06	5.44e-05	0.553655	7.66423e-27	8.64821e-26
CYLD	0.105452	9.05e-18	2.81e-16	0.513318	3.62e-11	2.69e-09	0.434547	8.31823e-36	1.64914e-34
RBM43	0.15376	5.72e-12	9.48e-11	0.298499	0.000122229	0.00128415	0.554148	1.13009e-42	3.31871e-41
GLIPR1	0.297859	8.12e-37	9.24e-35	0.513453	1.75e-09	8.12e-08	0.420943	8.62034e-13	3.93889e-12
AC012066.1	0.06847	5.81e-05	0.000289601	0.514721	0.00016904	0.00166391	0.400966	0.0201184	0.0332162
TMEM131L	0.0685228	2.92e-07	2.35e-06	0.553791	4.29e-07	1.06e-05	0.235044	1.05402e-07	3.24944e-07
GALC	0.0923875	2.99e-11	4.53e-10	0.390917	4.43e-08	1.41e-06	0.555528	1.52273e-32	2.45212e-31
TAP2	0.299302	1.83e-18	6.02e-17	0.478936	8.46e-06	0.0001362	0.185556	0.00022268	0.000487668
ACO1	0.0978627	1.19e-09	1.45e-08	0.29763	7.44e-08	2.21e-06	0.555534	3.34605e-29	4.39247e-28
TGFBI	0.154053	7.02e-19	2.38e-17	0.515731	0.00756827	0.0344904	0.295513	0.000685284	0.00141514
MX2	0.128418	5.26e-08	4.92e-07	0.516803	7.43e-05	0.000846131	0.499497	2.76127e-13	1.30391e-12
ZC4H2	0.300531	3.39e-11	5.08e-10	0.21543	0.00646397	0.0307164	0.517101	2.88037e-12	1.27004e-11
CPEB4	0.0800873	7.61e-06	4.64e-05	0.407413	0.000255931	0.00235474	0.558106	6.24149e-35	1.17099e-33
ZNF382	0.301286	1.76e-13	3.55e-12	0.160654	0.0114507	0.0471269	0.408331	1.72947e-07	5.22751e-07
CYP4V2	0.0868222	5.03e-07	3.89e-06	0.19207	0.00183563	0.011536	0.852278	1.96647e-52	9.73809e-51
PDLIM2	0.206352	6.29e-10	7.93e-09	0.519741	5.29e-07	1.27e-05	0.540171	8.86983e-30	1.20509e-28
CORO7	0.301609	7.11e-12	1.17e-10	0.410867	2.9e-07	7.52e-06	0.459411	1.85861e-28	2.33018e-27
GADD45G	0.107136	0.00093301	0.00337806	0.303499	3.36e-05	0.000438209	0.559388	5.14805e-10	1.92175e-09
LPIN2	0.0846715	3.59e-08	3.43e-07	0.233458	0.000238048	0.00221568	1.00798	1.14853e-43	3.58599e-42
MGAT1	0.11506	1.18e-21	5.04e-20	0.523022	5.11e-09	2.1e-07	0.259341	7.72044e-15	4.05325e-14
NAAA	0.210829	1.41e-30	1.1e-28	0.503374	5.69e-10	3.07e-08	0.559497	8.34771e-35	1.54956e-33
ANKHD1-EIF4EBP3	0.169423	0.00017751	0.000783678	0.258016	0.00017114	0.00167991	0.559532	3.28526e-20	2.44552e-19
GK	0.127391	1.77e-08	1.78e-07	0.524027	5.47e-06	9.39e-05	0.530795	3.61813e-15	1.94146e-14
FAM107B	0.0872983	0.000656782	0.00247949	0.225077	0.00481682	0.0245795	0.770444	3.88218e-29	5.08453e-28
XAF1	0.17789	2.17e-14	4.87e-13	0.525887	9.35e-06	0.00014754	0.450976	5.15269e-10	1.92316e-09
LIMD1	0.039676	0.0106954	0.0278171	0.379231	0.000200776	0.00192065	0.56196	1.53151e-37	3.35692e-36
NRP2	0.195319	2.6e-25	1.46e-23	0.526031	0.000156939	0.00157224	0.287396	2.15218e-05	5.29858e-05
NAALADL1	0.386471	1.75e-14	3.97e-13	0.133354	5.23e-06	9.02e-05	0.253737	1.67934e-05	4.18248e-05
PTGIR	0.304671	1.06e-08	1.1e-07	0.360467	0.000697484	0.00533984	0.467827	3.2429e-16	1.8641e-15
SP110	0.123887	4.46e-27	2.86e-25	0.52752	2.56e-09	1.12e-07	0.466303	7.23664e-26	7.71247e-25
PBXIP1	0.0384741	0.00478032	0.0139569	0.329339	0.000240945	0.00223342	0.563545	4.34877e-28	5.31438e-27
PTGS1	0.275494	2.78e-25	1.55e-23	0.52894	2.54e-07	6.71e-06	0.316305	6.20403e-06	1.61329e-05
CCR10	0.30731	0.00124446	0.00434732	0.14062	0.00275705	0.0159385	0.450063	1.22565e-06	3.41954e-06
ENTPD1	0.160693	4.98e-27	3.16e-25	0.5306	6.05e-08	1.84e-06	0.546207	2.21781e-36	4.55794e-35
CMPK2	0.247436	1.66e-12	2.95e-11	0.374366	0.00107517	0.00757225	0.566906	5.27754e-17	3.20916e-16
AC055839.1	0.162966	0.00463115	0.0135875	0.534744	6.25e-05	0.0007359	0.320566	0.00274144	0.00521295
BMF	0.243438	3.71e-11	5.53e-10	0.335918	7.24e-05	0.000828679	0.56742	4.55994e-20	3.3712e-19
GGA2	0.0363719	2.31e-05	0.000127201	0.535384	1.11e-11	9.5e-10	0.286312	3.84966e-21	3.03407e-20
MVB12B	0.0774475	1.82e-05	0.00010217	0.537086	1.8e-06	3.59e-05	0.48519	3.71367e-19	2.57982e-18
RNF130	0.137223	6.46e-29	4.56e-27	0.246401	5.88e-05	0.000698482	0.569295	2.73099e-66	2.8025e-64
TMEM51	0.197374	1.13e-22	5.14e-21	0.537618	1.2e-06	2.56e-05	0.324032	2.81184e-10	1.07183e-09
PIK3IP1	0.088871	0.000178841	0.000788585	0.621669	5.55e-08	1.72e-06	0.123252	0.0178487	0.0297098
AKAP13	0.0340969	4.38e-05	0.000224419	0.449982	7.67e-09	2.97e-07	0.569914	2.60369e-35	5.0048e-34
ADAM19	0.203062	1.11e-18	3.73e-17	0.537885	2.72e-06	5.1e-05	0.165609	0.0175767	0.029288
ISG20	0.0888946	4.31e-05	0.000221343	0.607834	3.51e-06	6.36e-05	0.190875	0.00229759	0.00441736
RASSF1	0.154173	1.86e-19	6.68e-18	0.539574	2.23e-08	7.68e-07	0.346767	5.68438e-24	5.37351e-23
HERPUD1	0.048253	1.16e-06	8.32e-06	0.53959	1.3e-06	2.72e-05	0.268624	4.46739e-09	1.54298e-08
TCF7	0.171373	2.74e-06	1.83e-05	0.541209	0.000365845	0.00315535	0.320447	2.23485e-07	6.69233e-07
FCHSD2	0.0830448	4.96e-17	1.44e-15	0.542731	3.43e-12	3.59e-10	0.30903	3.6466e-22	3.06026e-21
MICAL1	0.135234	2.25e-22	1.01e-20	0.503125	1.86e-07	5e-06	0.572251	3.41812e-28	4.21791e-27
RASSF5	0.14552	1.07e-10	1.51e-09	0.542759	1.59e-08	5.66e-07	0.375233	6.60135e-15	3.48141e-14
DMXL2	0.128525	3.05e-32	2.63e-30	0.54358	1.15e-11	9.81e-10	0.425342	2.66933e-19	1.87207e-18
TMED5	0.0868863	3.06e-12	5.26e-11	0.269949	0.00032506	0.0028542	0.573927	1.51941e-37	3.332e-36
NXPH3	0.315917	0.000196725	0.00085592	0.234707	0.00441546	0.0230004	0.561819	2.995e-12	1.3188e-11
PARP10	0.0967331	3.04e-08	2.94e-07	0.545372	6.96e-05	0.00080372	0.311475	7.44112e-10	2.74743e-09
ZNF737	0.089707	0.000111009	0.000515015	0.213393	0.0053519	0.0266307	0.803657	1.18488e-20	9.04227e-20
SLC25A45	0.13131	1.3e-06	9.26e-06	0.546068	1.13e-06	2.43e-05	0.517713	7.90172e-26	8.40066e-25
CYP2U1	0.21543	1.2e-11	1.91e-10	0.272518	0.00300403	0.0169893	0.575385	3.63422e-34	6.48651e-33
PDE1A	0.317576	4.25e-13	8.17e-12	0.309958	0.000401866	0.00340913	0.451956	7.04097e-09	2.39225e-08
CCPG1	0.128086	3.01e-05	0.00016071	0.181765	0.0095001	0.0409897	0.575395	6.04027e-29	7.80975e-28
PLA2G15	0.232929	3.14e-33	2.87e-31	0.546899	6.92e-10	3.64e-08	0.506254	3.72602e-45	1.2603e-43
TPCN1	0.065164	1.23e-07	1.07e-06	0.282587	0.000131797	0.00136902	0.576947	1.17835e-31	1.79516e-30
SLFN11	0.19249	8.53e-30	6.32e-28	0.508746	6.38e-08	1.92e-06	0.577134	3.08936e-20	2.30554e-19
ARHGAP22	0.318852	1.37e-20	5.34e-19	0.509809	5.08e-06	8.8e-05	0.244897	6.111e-05	0.00014286
PDE4B	0.186686	9.79e-13	1.79e-11	0.549626	2.9e-07	7.52e-06	0.215743	0.00256661	0.00490224
ABCA9	0.185361	3.66e-07	2.9e-06	0.372567	0.00111093	0.00776462	0.579206	1.19579e-17	7.55428e-17
KIF4CP	0.316468	2.5e-05	0.000136478	0.390125	0.00792886	0.0357462	0.579302	0.0166321	0.0278324
SERPINB9	0.268355	7.15e-30	5.31e-28	0.553004	3e-07	7.72e-06	0.245387	0.000104202	0.000237136
AVIL	0.0866862	0.00084359	0.00308809	0.553768	4.86e-06	8.46e-05	0.461057	5.98648e-11	2.40072e-10
RAB31	0.155794	4.17e-20	1.56e-18	0.554257	4.93e-06	8.58e-05	0.34806	2.13867e-10	8.22955e-10
IL15RA	0.228488	4.98e-21	2.01e-19	0.55526	6.27e-08	1.9e-06	0.291198	6.63899e-08	2.08374e-07
ZFYVE28	0.220046	2.59e-09	2.95e-08	0.556024	3.72e-06	6.7e-05	0.579465	3.82027e-26	4.14287e-25
SSPN	0.32165	2.66e-12	4.6e-11	0.318623	0.00189415	0.0118349	0.250113	0.000216403	0.000474425
PARP3	0.0827908	5.75e-05	0.00028694	0.242338	0.00696421	0.0324652	0.582475	7.22917e-43	2.14236e-41
SETDB2	0.0945768	2.02e-10	2.74e-09	0.557102	6.46e-12	5.91e-10	0.383745	1.13074e-33	1.95823e-32
IFIT3	0.243001	4.31e-19	1.49e-17	0.314053	0.000411375	0.00346963	0.582761	2.49444e-16	1.44382e-15
VPS13C	0.0633989	2.86e-12	4.93e-11	0.372612	6.16e-08	1.87e-06	0.584135	4.76259e-42	1.35656e-40
CASP10	0.175619	3.74e-14	8.18e-13	0.559999	1.01e-08	3.79e-07	0.564519	1.1114e-28	1.4109e-27
LRMDA	0.248055	9.28e-14	1.94e-12	0.504442	3.45e-05	0.000448065	0.584906	7.56317e-24	7.08326e-23
GRN	0.0831292	1.47e-26	8.93e-25	0.561035	2.61e-09	1.14e-07	0.285861	6.57627e-13	3.02956e-12
ADAMTSL2	0.164905	3.81e-07	3.01e-06	0.135516	0.00566587	0.0278191	0.880104	5.25604e-39	1.24838e-37
SUSD1	0.106893	1.15e-14	2.64e-13	0.260996	0.000151198	0.00152707	0.5856	6.94555e-44	2.19115e-42
TPP1	0.128591	2.82e-42	4.67e-40	0.49573	1.04e-10	6.74e-09	0.585826	3.66816e-69	4.25394e-67
C3orf18	0.167591	3.91e-06	2.53e-05	0.37467	0.000530802	0.00428598	0.585942	6.64976e-29	8.57341e-28
TRIM14	0.111142	7.36e-12	1.21e-10	0.563416	1.06e-09	5.24e-08	0.371301	1.14296e-19	8.23568e-19
SH3BGRL	0.15506	3.08e-33	2.83e-31	0.471105	1.52e-07	4.2e-06	0.586511	2.15438e-42	6.27006e-41
CST3	0.10064	5.09e-16	1.34e-14	0.325138	2.39e-05	0.00032718	0.587058	2.33219e-26	2.55905e-25
BHLHE41	0.225512	5.92e-16	1.55e-14	0.564312	4.45e-06	7.84e-05	0.259183	0.000596148	0.00123895
ANXA6	0.12872	7.36e-31	5.82e-29	0.451431	3.11e-06	5.72e-05	0.587128	8.34179e-30	1.13709e-28
LYN	0.129853	1.73e-18	5.71e-17	0.565258	1.28e-08	4.69e-07	0.532425	8.51678e-26	9.03133e-25
C1orf54	0.2341	3.13e-36	3.41e-34	0.370457	0.000155003	0.00155851	0.587503	1.00766e-32	1.64011e-31
LDLRAD4	0.222894	3.32e-09	3.73e-08	0.239224	0.00223627	0.0135725	0.588479	1.22443e-17	7.73089e-17
SVEP1	0.183407	1.75e-08	1.76e-07	0.354515	0.000489685	0.00401276	0.589096	1.83883e-15	1.0063e-14
VNN2	0.30418	5.51e-17	1.59e-15	0.565884	1.47e-06	3.01e-05	0.49044	1.35407e-07	4.13071e-07
MR1	0.13945	3.68e-10	4.79e-09	0.566016	9.76e-11	6.39e-09	0.443194	4.10289e-24	3.92503e-23
AZIN2	0.218418	1.45e-10	2e-09	0.378107	0.000406595	0.00343749	0.590199	3.86349e-21	3.04445e-20
TRABD2B	0.214953	0.000773622	0.00286468	0.567546	0.00467867	0.0240722	0.424785	1.55486e-06	4.29664e-06
TIMP3	0.152401	1.06e-12	1.93e-11	0.462527	0.000588398	0.00466003	0.590395	3.77396e-14	1.89406e-13
PDLIM1P4	0.324884	6.86e-05	0.000335965	0.136113	0.00608134	0.0293193	0.646707	7.84311e-18	5.0077e-17
IL32	0.274438	3.79e-27	2.44e-25	0.568106	1e-05	0.000156687	0.584601	5.13286e-16	2.91383e-15
SYTL3	0.0881054	0.000173316	0.000766333	0.240872	0.00829419	0.0369965	0.698794	1.78224e-27	2.09355e-26
RASA4	0.30635	0.00496375	0.0144194	0.386109	0.000186545	0.00180822	0.59243	2.08064e-16	1.21155e-15
CDC42SE2	0.122947	2.7e-13	5.33e-12	0.416794	3.39e-09	1.44e-07	0.592717	1.47031e-58	1.01581e-56
RIN3	0.216283	3.5e-33	3.18e-31	0.496534	7.84e-08	2.31e-06	0.592845	2.52001e-35	4.85216e-34
PRKCA	0.0893164	2.46e-05	0.000134302	0.386065	0.0113503	0.0467836	0.593527	7.37685e-18	4.71861e-17
RBMS2	0.143945	6.32e-10	7.97e-09	0.240924	0.000780348	0.00587809	0.593636	2.03372e-38	4.70737e-37
EMP3	0.196773	1.61e-45	3.38e-43	0.577779	5.06e-10	2.76e-08	0.531756	2.41715e-20	1.81626e-19
GAL3ST4	0.330482	1.06e-23	5.3e-22	0.497028	6.94e-07	1.6e-05	0.185414	0.00142939	0.00282682
RPS6KA1	0.0733985	1.8e-10	2.46e-09	0.577912	2.58e-10	1.52e-08	0.432966	2.39559e-33	4.04095e-32
WSB1	0.0398496	0.000272212	0.00114128	0.291389	1.39e-05	0.000207449	0.595288	3.12952e-20	2.33417e-19
UBE2L6	0.149235	8.19e-25	4.4e-23	0.578736	1.82e-07	4.94e-06	0.351896	1.31967e-10	5.1593e-10
SLFN12	0.18523	1.27e-18	4.24e-17	0.380788	7.32e-06	0.000119911	0.597274	4.52212e-29	5.90056e-28
LACTB	0.168429	6.91e-27	4.35e-25	0.580688	8.66e-13	1.12e-10	0.305301	4.5703e-20	3.37721e-19
GNS	0.0863998	3.85e-21	1.57e-19	0.412174	1.24e-07	3.52e-06	0.598277	3.56827e-41	9.66131e-40
RAB8B	0.212281	3.5e-29	2.51e-27	0.581649	1.5e-10	9.35e-09	0.492885	1.60577e-31	2.4252e-30
CXCL12	0.320499	1.56e-17	4.73e-16	0.458817	0.000182015	0.00176916	0.598646	1.25244e-15	6.92484e-15
MEDAG	0.333892	1.98e-10	2.69e-09	0.297708	0.0038893	0.0208009	0.33365	0.000111655	0.00025307
RGS14	0.10544	2.1e-06	1.43e-05	0.583849	2.72e-06	5.1e-05	0.30465	4.26206e-10	1.60008e-09
COL8A2	0.33403	4.9e-13	9.32e-12	0.534504	1.92e-05	0.000271373	0.382316	1.8077e-06	4.96634e-06
TAP1	0.108035	5.1e-17	1.48e-15	0.584807	2.46e-05	0.000334614	0.251049	8.16932e-05	0.000188249
SLC6A7	0.334325	2.81e-05	0.000151311	0.302599	0.0117336	0.0480125	0.400126	3.01646e-06	8.09686e-06
STK17B	0.127882	5.72e-17	1.65e-15	0.585112	9.32e-12	8.25e-10	0.587281	6.72333e-35	1.25882e-33
IFIT5	0.122316	4.54e-16	1.2e-14	0.458152	1.35e-07	3.79e-06	0.599483	1.29246e-43	4.02709e-42
KCNMA1	0.334381	5.4e-24	2.76e-22	0.473183	3.72e-08	1.21e-06	0.373066	2.76401e-06	7.44868e-06
CYBA	0.102134	2.63e-18	8.49e-17	0.585968	2.37e-06	4.53e-05	0.272314	6.30964e-06	1.63972e-05
BST1	0.334457	2.69e-29	1.94e-27	0.36217	0.000162884	0.00161678	0.346081	3.07292e-06	8.24256e-06
TEC	0.147194	2.33e-13	4.64e-12	0.426388	4.83e-08	1.52e-06	0.600758	8.7089e-30	1.18469e-28
OLFML1	0.300855	6.96e-19	2.36e-17	0.281187	0.000518737	0.00420637	0.600983	1.11109e-21	9.03904e-21
TMEM62	0.0442977	0.00787481	0.0214025	0.34939	1.03e-05	0.000160318	0.601715	4.60176e-31	6.76353e-30
GANC	0.0687946	2.63e-05	0.000142669	0.590102	1.92e-09	8.8e-08	0.514632	1.55517e-36	3.2238e-35
CARD8	0.160532	7.32e-27	4.58e-25	0.541899	2.98e-13	4.5e-11	0.602372	3.13302e-60	2.3659e-58
BTD	0.0696828	0.000223395	0.000958213	0.243141	0.000133459	0.00138223	0.608977	3.56048e-48	1.42859e-46
ATG16L2	0.082625	1.71e-08	1.72e-07	0.592238	5.47e-10	2.97e-08	0.344243	3.83095e-08	1.2267e-07
LAG3	0.337007	7.17e-15	1.68e-13	0.527385	0.000275068	0.00249563	0.373878	2.79108e-06	7.51942e-06
RGS10	0.1844	4.6e-36	4.92e-34	0.561305	9.73e-09	3.69e-07	0.603681	3.82311e-30	5.29712e-29
MMP9	0.257224	8.05e-16	2.08e-14	0.595798	0.000506929	0.0041268	0.386192	7.27857e-05	0.000168689
MAPRE2	0.173544	4.91e-23	2.32e-21	0.206597	8.78e-05	0.000974457	0.606554	1.65794e-41	4.55407e-40
TPM3P8	0.0927425	1.48e-05	8.43e-05	0.596768	0.00711901	0.0330131	0.453119	7.01964e-08	2.19881e-07
SLC25A19	0.160482	5.34e-19	1.83e-17	0.596829	4.37e-12	4.31e-10	0.140818	0.0002852	0.000616362
CD63	0.060745	7.54e-18	2.35e-16	0.356506	0.000299087	0.00266866	0.606931	1.3059e-36	2.71575e-35
FTLP3	0.150953	1.46e-18	4.84e-17	0.597504	0.00119871	0.00822742	0.292901	7.55017e-05	0.000174583
PTGIS	0.272841	1.08e-09	1.32e-08	0.548587	1.11e-05	0.00017013	0.608318	6.14279e-14	3.03468e-13
GBP2	0.145499	1.18e-29	8.59e-28	0.599765	1.16e-07	3.31e-06	0.537813	1.3843e-22	1.19481e-21
TNFRSF17	0.319242	6.39e-06	3.95e-05	0.599875	2.62e-06	4.95e-05	0.370633	0.000352536	0.000753045
DENND3	0.175629	9.21e-25	4.93e-23	0.567255	1.26e-09	6.07e-08	0.610043	3.72374e-28	4.57394e-27
TBX5	0.130121	0.0170831	0.0415193	0.474618	0.00486195	0.0247611	0.610106	1.99527e-21	1.59973e-20
SGPP1	0.125715	3.61e-10	4.71e-09	0.385523	6.31e-07	1.47e-05	0.610258	5.95268e-26	6.37777e-25
FLT3LG	0.341271	6.24e-11	9.05e-10	0.586058	1.27e-05	0.000191344	0.467316	1.46118e-10	5.69441e-10
GCA	0.153643	5.1e-24	2.62e-22	0.286386	6.44e-05	0.000752446	0.611083	1.86112e-44	6.04332e-43
LY75	0.342403	7.88e-11	1.13e-09	0.477265	4.02e-07	9.97e-06	0.460737	6.63764e-12	2.85178e-11
LRRC8C	0.221297	6.8e-27	4.29e-25	0.602367	1.73e-11	1.41e-09	0.184947	9.96366e-05	0.000227318
ABCA1	0.0965852	8.51e-20	3.14e-18	0.68337	3e-14	6.89e-12	0.21987	6.00891e-05	0.000140582
GLCCI1	0.0517035	0.0102219	0.0267522	0.413108	0.000721442	0.00550119	0.612069	5.76695e-20	4.24147e-19
HMOX1	0.179243	5.47e-28	3.65e-26	0.602662	3.59e-07	9.05e-06	0.46825	1.40159e-11	5.87732e-11
IL18R1	0.214328	1.28e-10	1.78e-09	0.603461	7.7e-08	2.27e-06	0.278766	2.41297e-05	5.91052e-05
VDR	0.192863	3.76e-15	9.15e-14	0.499024	1.47e-07	4.08e-06	0.612747	1.63764e-25	1.71064e-24
PIP4K2A	0.156613	3.93e-31	3.13e-29	0.605093	1.98e-12	2.25e-10	0.515065	9.17507e-35	1.70106e-33
MAN1C1	0.22048	1.51e-16	4.19e-15	0.510783	1.08e-05	0.000166281	0.613299	2.65924e-23	2.39764e-22
SEL1L3	0.0728422	9.78e-09	1.03e-07	0.458319	2.64e-06	4.98e-05	0.613389	1.63013e-33	2.79328e-32
STAT1	0.108566	5.31e-23	2.5e-21	0.607105	2.07e-06	4.05e-05	0.407283	2.22371e-13	1.05842e-12
C3	0.0971551	1.11e-07	9.73e-07	0.175121	0.000210824	0.0020021	1.03701	1.83858e-32	2.94717e-31
EDEM1	0.0534655	2.34e-07	1.92e-06	0.607799	5.96e-11	4.09e-09	0.505845	4.9821e-31	7.3013e-30
SLC29A3	0.125373	2.88e-24	1.49e-22	0.58188	1.35e-10	8.55e-09	0.61431	1.90857e-45	6.58297e-44
PMP22	0.17821	1.05e-29	7.73e-28	0.461999	6.91e-06	0.000114284	0.614925	1.57929e-31	2.38678e-30
SNX25	0.0309924	0.00650696	0.0181575	0.268716	0.000357324	0.00309153	1.0259	5.44732e-84	1.33137e-81
ISLR	0.347155	1.31e-17	4.01e-16	0.30697	5.36e-05	0.000645773	0.408679	3.77664e-08	1.20982e-07
DDX60	0.131113	9.16e-15	2.13e-13	0.319689	0.000162884	0.00161678	0.615538	5.2872e-21	4.1341e-20
PAQR8	0.268275	6.58e-15	1.56e-13	0.224788	0.000501119	0.00408755	0.61589	1.67609e-24	1.64142e-23
PTPN6	0.0895526	8.27e-24	4.17e-22	0.755548	7.63e-11	5.13e-09	0.253062	5.76067e-15	3.04724e-14
ZNF442	0.197083	1.61e-09	1.9e-08	0.326872	5.29e-05	0.000638872	0.616008	6.08238e-29	7.85972e-28
ATP6V1B2	0.127631	4.4e-55	1.84e-52	0.610772	1.86e-15	6.31e-13	0.463486	1.64637e-48	6.67654e-47
SMURF2	0.0742829	4.57e-13	8.74e-12	0.246627	0.000175415	0.00171238	0.707857	2.78291e-65	2.72067e-63
HLA-A	0.101685	5.15e-25	2.84e-23	0.564873	1.08e-06	2.34e-05	0.618422	1.03109e-28	1.31261e-27
SIPA1	0.16388	4.55e-27	2.91e-25	0.615579	1.68e-07	4.6e-06	0.471432	1.86558e-30	2.63711e-29
GGT5	0.17089	7.52e-15	1.76e-13	0.615916	0.00017979	0.00175027	0.545565	1.79765e-18	1.19703e-17
UTRN	0.0571087	1.82e-08	1.83e-07	0.317309	6.94e-07	1.6e-05	0.619216	2.84706e-36	5.81174e-35
GBP1	0.20076	3.73e-29	2.66e-27	0.616275	7.05e-05	0.00081271	0.522028	8.49607e-13	3.88563e-12
B2M	0.0880173	5.28e-30	3.95e-28	0.616626	1.97e-08	6.85e-07	0.593538	2.42493e-28	3.01359e-27
FNBP1	0.109948	1.11e-20	4.38e-19	0.61804	9.34e-14	1.67e-11	0.471594	2.62546e-30	3.6792e-29
LAIR2	0.352325	1.09e-10	1.53e-09	0.416001	0.000168565	0.00166391	0.371031	0.00124322	0.00247936
FAS	0.125423	3.1e-19	1.09e-17	0.618937	8.45e-11	5.64e-09	0.620688	1.74206e-22	1.49232e-21
SNX22	0.174928	0.000904695	0.00328752	0.619042	1.24e-06	2.62e-05	0.60929	5.34322e-16	3.02833e-15
SLC2A6	0.324285	1.26e-16	3.51e-15	0.619963	0.000107722	0.00115523	0.223883	0.000391753	0.000832007
MAN2B1	0.105704	4.35e-38	5.38e-36	0.620442	2.59e-13	4.12e-11	0.404761	1.54383e-33	2.65139e-32
HIP1	0.0660314	3.8e-05	0.000198235	0.264631	0.00291471	0.0166053	0.622329	1.32149e-33	2.27816e-32
RPL21P7	0.176954	0.0039014	0.0117601	0.621069	0.000967902	0.00698336	0.509987	4.17634e-08	1.33232e-07
IFIT1	0.227015	4.57e-10	5.87e-09	0.33116	0.00147026	0.00968911	0.622759	7.66263e-12	3.27575e-11
RELT	0.239172	1.66e-26	1.01e-24	0.621669	1.62e-07	4.46e-06	0.114973	0.0140844	0.0238838
NAV3	0.355326	3.57e-16	9.52e-15	0.216418	0.0053519	0.0266307	0.562857	3.31572e-12	1.45495e-11
IL7	0.28754	1.37e-10	1.9e-09	0.423195	9.37e-07	2.08e-05	0.623784	1.53132e-22	1.31645e-21
CCNL2P1	0.0943627	0.011415	0.02937	0.493776	0.000344878	0.00299964	0.623816	0.00025277	0.000549858
DLG2	0.355547	7.49e-08	6.79e-07	0.510762	0.000210824	0.0020021	0.576615	1.19316e-16	7.06354e-16
LGALS9	0.206746	4.6e-30	3.47e-28	0.622651	5.75e-08	1.77e-06	0.620776	4.28764e-24	4.09487e-23
CRYGN	0.230427	0.00131858	0.00457079	0.623383	0.00251492	0.014853	0.596626	3.10684e-07	9.16943e-07
ZNF763	0.128615	0.000222082	0.00095315	0.393716	0.000198334	0.00190024	0.62517	6.67934e-27	7.56836e-26
GOLGA8K	0.356411	0.000339018	0.00138549	0.405287	0.00559891	0.0275948	0.558529	1.37217e-09	4.95347e-09
HLA-E	0.0876753	5.73e-25	3.13e-23	0.625415	7.48e-10	3.9e-08	0.606612	1.55814e-44	5.07399e-43
LRRC20	0.081674	0.0178939	0.0431369	0.363273	0.00260753	0.0152547	0.625971	2.08179e-31	3.11719e-30
AP1S2	0.357604	3.77e-41	5.94e-39	0.502706	9.55e-09	3.63e-07	0.562224	1.19528e-29	1.60952e-28
TNFAIP8	0.127947	2.89e-06	1.92e-05	0.626839	3.61e-10	2.07e-08	0.154947	0.00117116	0.00234438
FCHO1	0.208435	2.59e-13	5.13e-12	0.62725	1.1e-07	3.16e-06	0.456346	1.2108e-10	4.74673e-10
HTR3A	0.272607	0.00278655	0.00877975	0.628535	0.0123095	0.0496563	0.50099	0.000856619	0.00174667
CMTM3	0.250207	5.05e-28	3.38e-26	0.365328	3.74e-05	0.000478448	0.628119	4.37236e-34	7.76132e-33
GSTM5	0.358712	2.94e-07	2.36e-06	0.368202	0.00810577	0.0363653	0.530687	1.23387e-13	5.96783e-13
STAMBPL1	0.175064	9.04e-12	1.46e-10	0.631425	8.09e-10	4.15e-08	0.286399	5.27122e-08	1.66966e-07
TOR4A	0.221028	1.88e-07	1.57e-06	0.216622	0.00352403	0.0192626	0.629627	2.0211e-18	1.33966e-17
IRF1	0.175961	1.55e-21	6.54e-20	0.633299	2.13e-06	4.16e-05	0.394561	9.31743e-12	3.9586e-11
CCL4L2	0.310196	1.05e-17	3.25e-16	0.633548	3.74e-05	0.000478448	0.557914	6.35966e-12	2.73494e-11
GRK3	0.104029	7.68e-08	6.95e-07	0.633595	9.26e-13	1.18e-10	0.216035	4.96153e-05	0.000117218
GSAP	0.0896792	3.48e-11	5.2e-10	0.635788	6.72e-14	1.28e-11	0.558808	1.65552e-26	1.83829e-25
CDC42EP3	0.176865	1.01e-08	1.06e-07	0.309444	0.00139378	0.00925639	0.630751	6.04385e-27	6.87227e-26
COTL1	0.250736	1.13e-41	1.86e-39	0.509268	9.78e-08	2.84e-06	0.630853	5.97244e-33	9.84792e-32
KF456110.1	0.362748	0.0137483	0.0344335	0.545441	0.000607842	0.00478386	0.269755	0.0266929	0.0430457
AVPR2	0.36286	0.00102464	0.00366835	0.486453	0.00109888	0.00769563	0.374709	8.58286e-05	0.000197129
PKHD1L1	0.242041	0.0160779	0.0393549	0.306853	0.00122494	0.0083704	0.631567	3.24227e-12	1.42396e-11
ADPRH	0.362979	8.3e-28	5.5e-26	0.568753	2.09e-11	1.66e-09	0.566526	8.86052e-36	1.75435e-34
RFLNA	0.36387	6.07e-08	5.62e-07	0.492382	8.67e-05	0.000964192	0.240303	0.017496	0.0291718
ZCCHC18	0.36416	2.12e-10	2.86e-09	0.311972	2.26e-05	0.000311751	0.436436	4.69187e-10	1.75636e-09
MEFV	0.364701	2.21e-18	7.2e-17	0.326903	0.000666689	0.00514697	0.444018	4.92503e-09	1.69512e-08
RNF213	0.0814778	9.9e-20	3.63e-18	0.527498	2.3e-07	6.11e-06	0.633453	1.03194e-35	2.0317e-34
BTN3A2	0.143354	5.53e-17	1.6e-15	0.622624	7.57e-08	2.24e-06	0.634158	1.33511e-33	2.30076e-32
RARRES2	0.265598	3.83e-19	1.34e-17	0.639003	9.37e-07	2.08e-05	0.382104	7.59211e-08	2.37012e-07
NLRC5	0.142874	3.02e-17	8.92e-16	0.639011	1.24e-06	2.62e-05	0.426149	4.27064e-13	1.99162e-12
LAP3	0.131318	9.34e-39	1.23e-36	0.639706	2.92e-09	1.26e-07	0.591029	4.88228e-50	2.15484e-48
TMEM176A	0.263335	9.74e-33	8.72e-31	0.557639	2.52e-08	8.54e-07	0.635278	1.11304e-16	6.60904e-16
RILP	0.172653	1.32e-08	1.36e-07	0.499047	6.06e-06	0.000102431	0.63535	3.32868e-34	5.95287e-33
MYO7A	0.287189	2.65e-26	1.58e-24	0.640762	7.51e-07	1.72e-05	0.507029	1.66391e-18	1.11025e-17
ELMO1	0.160137	3e-21	1.24e-19	0.641973	8.91e-10	4.53e-08	0.385647	1.85078e-10	7.15752e-10
MSRA	0.15637	3.44e-10	4.5e-09	0.227873	0.000462156	0.00383276	0.637252	1.83856e-33	3.13155e-32
IL31RA	0.175056	0.0118764	0.0303475	0.561844	0.00505362	0.025474	0.638968	1.03063e-07	3.1816e-07
XCR1	0.290546	5.06e-06	3.2e-05	0.645039	1.18e-06	2.53e-05	0.472639	9.77428e-08	3.02436e-07
CFLAR	0.119519	1.31e-17	4e-16	0.485015	3.76e-10	2.14e-08	0.63966	3.33409e-56	2.05098e-54
PYGM	0.178468	0.000206579	0.000893355	0.646802	0.0032872	0.0182577	0.537973	6.55624e-15	3.45802e-14
FKBP5	0.161392	1.75e-11	2.73e-10	0.627745	2.06e-05	0.000286893	0.641126	2.27473e-21	1.81866e-20
PATL2	0.237327	1.81e-11	2.81e-10	0.647248	1.44e-07	4.02e-06	0.588833	9.04752e-16	5.04106e-15
ACOT4	0.172538	4.36e-06	2.79e-05	0.288254	0.0105749	0.0443617	0.641465	8.2989e-24	7.74459e-23
ICAM3	0.249908	7.4e-23	3.43e-21	0.601757	7.3e-08	2.17e-06	0.642183	6.49319e-18	4.17157e-17
FYN	0.135647	1.39e-18	4.64e-17	0.65095	1.44e-09	6.85e-08	0.542534	7.41117e-28	8.91301e-27
TMEM144	0.118677	0.000104871	0.000489532	0.267862	0.00065919	0.0050986	0.644908	7.89833e-35	1.47095e-33
VSIR	0.284062	1.06e-22	4.88e-21	0.65568	1.19e-08	4.41e-07	0.350069	2.58471e-12	1.143e-11
IL15	0.371414	2.37e-17	7.04e-16	0.541313	2.04e-08	7.07e-07	0.44509	6.9993e-13	3.2189e-12
NRIP3	0.176123	0.00036035	0.00146087	0.657043	0.00366623	0.0198778	0.199008	0.0142607	0.0241575
CLEC2D	0.156953	7.51e-11	1.08e-09	0.657386	1.73e-11	1.41e-09	0.531523	3.82387e-21	3.0148e-20
ITPR1	0.0994643	1.01e-09	1.24e-08	0.657598	1.01e-08	3.79e-07	0.623144	3.66688e-25	3.75358e-24
PNPLA7	0.0856793	0.00738162	0.0202396	0.437939	0.000142068	0.0014556	0.646418	8.96868e-13	4.09271e-12
OCM	0.373668	0.00577326	0.0163959	0.519791	0.0101151	0.0430073	0.530344	2.29191e-09	8.10818e-09
ZNF441	0.132526	2.93e-09	3.31e-08	0.296317	9.01e-05	0.000996636	0.646883	2.5031e-52	1.23017e-50
TMEM255B	0.349528	6.86e-17	1.97e-15	0.225995	0.00756827	0.0344904	0.647126	1.42164e-31	2.15642e-30
RAB39A	0.374001	9.34e-17	2.65e-15	0.372319	6.94e-07	1.6e-05	0.54461	5.03041e-10	1.87907e-09
SDSL	0.307328	2.29e-18	7.42e-17	0.496976	4.72e-06	8.24e-05	0.647809	1.77499e-21	1.42639e-20
OPRL1	0.160379	3.2e-05	0.000169894	0.391023	0.000176238	0.00171974	0.647964	2.09588e-18	1.38769e-17
ZBTB20	0.161182	8.5e-07	6.3e-06	0.23706	0.00860159	0.0380257	0.648559	3.28038e-22	2.75853e-21
NFKBIE	0.214702	1.29e-22	5.86e-21	0.664	3.77e-07	9.44e-06	0.307631	6.04406e-12	2.60241e-11
PLEKHO1	0.210107	1.31e-44	2.54e-42	0.664622	1.21e-08	4.47e-07	0.325115	9.94333e-13	4.52114e-12
EPSTI1	0.249152	5.14e-34	4.91e-32	0.665497	5.37e-07	1.28e-05	0.509736	5.57382e-14	2.76049e-13
NCOA4P3	0.376337	0.00778895	0.0212151	0.509034	5.65e-05	0.000675081	0.387749	0.00112818	0.00226184
TMEM37	0.099265	0.00182436	0.00607068	0.66571	1.22e-06	2.59e-05	0.301099	2.70332e-05	6.57884e-05
IFIT2	0.281633	1.84e-20	7.1e-19	0.438852	0.000530802	0.00428598	0.652232	8.70273e-22	7.1284e-21
STAT5A	0.25137	9.78e-40	1.4e-37	0.665791	5.05e-11	3.54e-09	0.59506	4.00565e-39	9.60426e-38
HLA-C	0.093283	3.3e-21	1.35e-19	0.490462	1.32e-06	2.75e-05	0.652493	1.12506e-30	1.6105e-29
LMOD1	0.144184	5.44e-06	3.42e-05	0.298028	0.00291471	0.0166053	0.652765	1.19867e-19	8.62209e-19
SKAP1	0.264635	5.44e-15	1.3e-13	0.666328	4.08e-07	1.01e-05	0.407109	5.60372e-07	1.61446e-06
EPHA3	0.216284	4.63e-06	2.94e-05	0.487956	0.00588431	0.0285804	0.654708	9.40334e-11	3.71331e-10
GNLY	0.295584	4.04e-11	5.99e-10	0.198403	0.000102388	0.00110954	0.655621	1.56693e-12	7.02632e-12
ST6GALNAC6	0.119394	3.88e-14	8.48e-13	0.669516	3.77e-07	9.44e-06	0.650614	5.23708e-18	3.38612e-17
NALCN	0.375814	2.6e-10	3.45e-09	0.401767	0.00486335	0.0247611	0.655674	3.0372e-15	1.6396e-14
MAPKAPK3	0.119508	2.68e-18	8.63e-17	0.609438	7.93e-10	4.09e-08	0.655688	2.39832e-61	1.92628e-59
SPATA9	0.380191	4.65e-11	6.86e-10	0.18668	0.00631442	0.030214	0.61385	3.34325e-24	3.21932e-23
SERPING1	0.139008	2.44e-33	2.26e-31	0.409058	7.75e-06	0.000126387	0.65625	4.28247e-32	6.72242e-31
HIGD1AP14	0.227881	1.12e-05	6.59e-05	0.671735	1.13e-05	0.000172661	0.541879	1.24402e-06	3.46929e-06
TK2	0.0946554	5.11e-12	8.5e-11	0.28459	6.19e-05	0.000730077	0.656642	3.57812e-59	2.54159e-57
BMP2K	0.142339	3.04e-41	4.83e-39	0.67222	3.86e-17	3.17e-14	0.34406	3.31829e-15	1.78584e-14
TPSAB1	0.321273	0.000160717	0.000716452	0.202468	0.00899997	0.0393905	0.657035	2.55945e-15	1.38879e-14
RGS19	0.229715	1.29e-19	4.68e-18	0.672447	3.29e-08	1.08e-06	0.333326	4.85806e-18	3.14329e-17
CAMK4	0.366867	3.13e-11	4.72e-10	0.672523	1.75e-09	8.12e-08	0.38551	6.13714e-09	2.09707e-08
PLXDC2	0.195232	2.01e-24	1.05e-22	0.673493	1.28e-07	3.64e-06	0.48998	5.20386e-17	3.16732e-16
ARHGAP42	0.0812007	0.000134756	0.000611411	0.255306	0.00807014	0.036212	0.705536	1.49246e-32	2.40593e-31
GMIP	0.176481	4.86e-31	3.86e-29	0.67478	8.41e-10	4.29e-08	0.447664	4.96479e-36	9.97346e-35
APOL6	0.256099	3.11e-30	2.37e-28	0.504359	4.5e-07	1.1e-05	0.657887	1.45483e-38	3.38308e-37
DDX60L	0.156083	1.11e-20	4.37e-19	0.389898	1.11e-05	0.00017013	0.658159	3.58409e-30	4.97656e-29
ADGRE2	0.230501	8.18e-22	3.54e-20	0.676425	6.49e-08	1.95e-06	0.461821	2.73122e-11	1.1215e-10
CD40	0.173267	1.17e-20	4.6e-19	0.676576	1.23e-08	4.53e-07	0.310939	6.36009e-07	1.82347e-06
ERAP2	0.227032	8.75e-14	1.83e-12	0.49408	0.000240945	0.00223342	0.658538	3.34901e-12	1.46885e-11
CD47	0.067768	1.41e-05	8.11e-05	0.458216	2.91e-08	9.68e-07	0.658775	5.3913e-40	1.37151e-38
SEMA4D	0.118401	1.35e-15	3.41e-14	0.677679	1.08e-10	6.94e-09	0.210178	1.53258e-06	4.23739e-06
CLEC1A	0.386924	3.9e-16	1.04e-14	0.459247	2.3e-06	4.41e-05	0.228647	0.00248487	0.00475531
TCN2	0.177857	5.12e-24	2.62e-22	0.680891	9.55e-09	3.63e-07	0.644816	1.63801e-31	2.4706e-30
IMPDH1P10	0.281735	0.00174496	0.00583094	0.591536	0.00116033	0.0080307	0.659054	1.53242e-10	5.96132e-10
SMAP2	0.122203	1.65e-24	8.67e-23	0.683025	2.52e-12	2.73e-10	0.476589	4.96205e-28	6.03302e-27
NBL1	0.388876	6.69e-09	7.17e-08	0.498668	6.27e-05	0.000737226	0.180527	0.0019009	0.00369579
SDC3	0.319511	2.24e-38	2.85e-36	0.504739	5.55e-08	1.72e-06	0.659394	7.94034e-43	2.34547e-41
MMP19	0.305649	2.6e-18	8.39e-17	0.599478	1.57e-06	3.19e-05	0.6594	2.52391e-19	1.77474e-18
ANGPTL6	0.389273	1.3e-07	1.12e-06	0.342781	2.9e-05	0.000383825	0.508568	4.94563e-17	3.01338e-16
BTN3A1	0.142577	3.8e-20	1.43e-18	0.621736	1.06e-09	5.24e-08	0.659953	4.32595e-44	1.37716e-42
AL022722.1	0.390109	5.76e-07	4.42e-06	0.664327	1.72e-05	0.000246895	0.502775	1.87585e-05	4.64923e-05
ISM1	0.206359	5.34e-05	0.000268557	0.379131	0.00129285	0.00873818	0.660686	2.24298e-14	1.14478e-13
NOD1	0.125866	3.82e-13	7.39e-12	0.508992	1.15e-06	2.47e-05	0.660797	3.35597e-46	1.20033e-44
PDZK1IP1	0.10304	0.01901	0.0454518	0.965266	0.000126916	0.00132399	0.270889	0.0141378	0.0239716
GZMB	0.391953	6.34e-19	2.16e-17	0.602315	0.0100238	0.0427402	0.288425	0.00120756	0.00241247
LAMA2	0.0649338	0.00335581	0.0103129	0.4725	0.00140877	0.00934098	0.663013	2.41637e-22	2.05093e-21
AXL	0.213549	3.53e-31	2.84e-29	0.305323	4e-05	0.000504567	0.664153	3.85566e-27	4.4408e-26
TMBIM4	0.0660588	1.39e-05	7.97e-05	0.335818	0.00017114	0.00167991	0.664227	4.17234e-28	5.10701e-27
SYNE3	0.322974	9.56e-22	4.11e-20	0.692295	1.29e-09	6.16e-08	0.515762	2.01188e-16	1.17301e-15
JAK2	0.166646	1.14e-27	7.49e-26	0.692408	1.02e-11	8.87e-10	0.42191	5.18072e-17	3.15367e-16
TNFRSF14	0.139611	2.97e-15	7.32e-14	0.693711	6.26e-09	2.51e-07	0.507017	1.11471e-19	8.03595e-19
SAMD4A	0.180515	1.89e-15	4.75e-14	0.463752	9.49e-06	0.000149289	0.66572	3.95761e-24	3.78844e-23
SMIM3	0.226242	4.1e-18	1.31e-16	0.693968	3e-07	7.72e-06	0.322051	5.95648e-08	1.87678e-07
PPM1M	0.242013	3.99e-40	5.87e-38	0.694659	1.97e-13	3.17e-11	0.662374	1.95805e-73	2.69737e-71
UNC13D	0.176766	6.49e-16	1.69e-14	0.188024	0.00183563	0.011536	0.667	7.34297e-18	4.6976e-17
ZNF835	0.391851	3.78e-10	4.92e-09	0.288974	0.0049089	0.0249184	0.667039	2.15573e-14	1.10211e-13
TPSB2	0.287899	0.00115569	0.00407976	0.18402	0.0085238	0.0377626	0.667391	1.62014e-12	7.25704e-12
ZNF493	0.0812244	0.000413386	0.00164988	0.301476	0.0015506	0.0100978	0.668025	1.17808e-19	8.47935e-19
ALDH2	0.10856	0.000343971	0.00140315	0.359931	0.000133459	0.00138223	0.66843	1.05823e-24	1.05198e-23
ARHGAP4	0.184346	1.44e-19	5.22e-18	0.702825	7.11e-06	0.00011687	0.335876	2.3699e-07	7.07762e-07
STK10	0.19845	1.11e-32	9.86e-31	0.702881	4.19e-11	3.08e-09	0.560641	1.24496e-39	3.09775e-38
CXCR4	0.152947	7.92e-19	2.68e-17	0.70316	4.32e-09	1.81e-07	0.47908	4.79053e-13	2.22403e-12
TMEM229B	0.40031	2.4e-15	5.94e-14	0.478928	0.000198336	0.00190024	0.470807	1.4601e-12	6.56085e-12
GAS7	0.291677	8.33e-22	3.6e-20	0.704125	1.1e-09	5.41e-08	0.652444	5.56048e-25	5.62732e-24
EVL	0.133407	2.29e-19	8.2e-18	0.705401	1.26e-07	3.58e-06	0.321321	1.62878e-14	8.39792e-14
PRELP	0.215809	5.29e-06	3.33e-05	0.439502	0.0021681	0.0132364	0.672994	3.47941e-16	1.99664e-15
KIF21B	0.271633	4.67e-21	1.89e-19	0.471659	4.79e-06	8.34e-05	0.674152	5.33936e-24	5.06104e-23
SARDH	0.35385	1.04e-16	2.94e-15	0.234127	6.15e-06	0.000103654	0.674431	1.44877e-23	1.32864e-22
RNF166	0.205639	1.37e-23	6.82e-22	0.710211	6.5e-09	2.59e-07	0.398707	7.34155e-28	8.83162e-27
CDH11	0.169601	1.21e-15	3.08e-14	0.511058	6.36e-05	0.000744797	0.677188	1.0004e-21	8.17075e-21
DKK2	0.403974	1.01e-09	1.24e-08	0.271737	0.00550658	0.027189	0.463863	1.32236e-07	4.04024e-07
CPQ	0.135562	4.49e-17	1.31e-15	0.32914	6.11e-05	0.00072231	0.67745	8.96224e-37	1.8758e-35
ADCY7	0.191567	1.23e-27	8.08e-26	0.720117	1.42e-09	6.73e-08	0.573952	7.29622e-23	6.40197e-22
CNRIP1	0.382192	4.13e-22	1.83e-20	0.336081	0.000140305	0.00144111	0.678967	4.35648e-38	9.90229e-37
SPOCD1	0.405589	2.08e-12	3.64e-11	0.449511	0.00722712	0.033371	0.361839	1.45432e-05	3.64502e-05
CREBRF	0.0625582	4.86e-06	3.08e-05	0.351492	3.92e-08	1.26e-06	0.679919	1.14059e-72	1.53861e-70
ST6GALNAC5	0.40578	1.5e-11	2.36e-10	0.226393	0.00158385	0.0102847	0.547424	1.32401e-13	6.39363e-13
DENND1C	0.374601	2.89e-32	2.5e-30	0.72196	1.5e-09	7.06e-08	0.625455	2.3893e-44	7.71431e-43
SOAT1	0.124854	1.11e-22	5.08e-21	0.436201	1.62e-06	3.27e-05	0.681353	3.78497e-65	3.66876e-63
SDS	0.406326	1.15e-10	1.61e-09	0.716874	1.6e-05	0.000233225	0.598467	3.05875e-14	1.54776e-13
PSAP	0.0831605	6.38e-44	1.19e-41	0.722949	1.08e-11	9.33e-10	0.470425	2.28028e-37	4.94333e-36
CARD9	0.40633	5.9e-30	4.4e-28	0.272996	2.43e-05	0.000331332	0.611487	2.57023e-20	1.92905e-19
SNX10	0.347685	1.04e-39	1.48e-37	0.725217	5.8e-10	3.12e-08	0.655693	5.13727e-28	6.23272e-27
EMILIN2	0.406773	7.15e-68	9.81e-65	0.637381	9.52e-12	8.4e-10	0.595723	3.61385e-28	4.44496e-27
RIMBP3	0.40682	2.38e-06	1.61e-05	0.415419	0.000150145	0.0015245	0.364032	4.40417e-06	1.16309e-05
NECAB1	0.365981	0.0205212	0.0485178	0.447156	0.0118601	0.0483548	0.682589	3.68459e-15	1.97619e-14
SH2D2A	0.282577	8.57e-14	1.8e-12	0.726053	3.89e-07	9.68e-06	0.142777	0.0144074	0.0243843
TMEM26	0.408164	7.04e-15	1.66e-13	0.24786	0.00883878	0.0388872	0.292355	1.72008e-05	4.27901e-05
CYBRD1	0.11684	1.75e-09	2.05e-08	0.460552	0.000151198	0.00152707	0.683829	4.33535e-27	4.97815e-26
ARRB2	0.158979	2.1e-53	8.2e-51	0.727542	4.94e-14	9.81e-12	0.565776	4.09375e-62	3.38367e-60
FAM172BP	0.411036	1.17e-06	8.39e-06	0.477904	0.00115474	0.00800543	0.329599	0.00426332	0.00786951
IL1R1	0.138614	6.72e-15	1.59e-13	0.501344	1.97e-06	3.88e-05	0.685545	1.71295e-37	3.74559e-36
TNIK	0.153451	1.32e-09	1.59e-08	0.524614	8.26e-07	1.87e-05	0.686512	2.25582e-19	1.59387e-18
TLR1	0.240003	4.15e-40	6.07e-38	0.731488	1.81e-14	4.59e-12	0.478761	1.4995e-15	8.25468e-15
AIM2	0.35447	2.22e-17	6.61e-16	0.734091	1.42e-06	2.93e-05	0.522913	8.13233e-07	2.30872e-06
PSMB9	0.187272	4.16e-26	2.44e-24	0.73557	1.54e-07	4.26e-06	0.490562	1.21602e-11	5.12093e-11
RPL7P18	0.312584	5.19e-07	4e-06	0.736461	0.000757678	0.00574044	0.446887	0.000206935	0.000454898
SLC46A3	0.197554	6.72e-18	2.11e-16	0.358612	5.04e-07	1.21e-05	0.69129	2.28144e-28	2.84148e-27
CCL21	0.249385	4.12e-07	3.23e-06	0.737951	0.0027572	0.0159385	0.535211	2.80154e-09	9.83914e-09
RAI2	0.246281	4.53e-08	4.27e-07	0.373747	0.000224048	0.00210911	0.691322	1.44172e-29	1.92879e-28
JAM2	0.217814	1.95e-10	2.66e-09	0.318399	0.00404483	0.021489	0.691808	2.85086e-34	5.12457e-33
EPOR	0.136553	5.09e-06	3.21e-05	0.300852	0.00616803	0.0296335	0.692282	1.85388e-28	2.32553e-27
SLC47A1	0.153	0.000899853	0.00327158	0.740851	8.33e-06	0.000134778	0.511068	4.61984e-08	1.46856e-07
CITED2	0.0509341	0.000490195	0.00191749	0.262644	0.0021681	0.0132364	0.986658	3.30814e-45	1.12398e-43
CSDC2	0.418398	0.00719585	0.0197999	0.389041	0.00837007	0.0372347	0.545103	1.67366e-11	6.97066e-11
TFEB	0.195618	5.46e-14	1.18e-12	0.743902	3.53e-07	8.91e-06	0.440217	1.81454e-22	1.55317e-21
CD274	0.41952	3.53e-21	1.44e-19	0.624586	6.49e-08	1.95e-06	0.401469	1.80658e-05	4.48342e-05
DAB2	0.235647	1.29e-51	4.42e-49	0.675937	1.21e-11	1.01e-09	0.692964	7.65218e-34	1.34002e-32
DAPK1	0.110806	6.46e-08	5.95e-07	0.486457	4.96e-10	2.72e-08	0.693413	4.65819e-21	3.65295e-20
KCNA5	0.141165	0.0116933	0.0299583	0.297547	0.00122336	0.0083704	0.693781	1.26078e-12	5.69165e-12
CNN2P9	0.268926	6.88e-07	5.19e-06	0.746423	3.65e-05	0.000469695	0.197591	0.000286756	0.000619637
ANKRD22	0.154666	0.000172539	0.000763487	0.746748	5.58e-05	0.000667878	0.346089	1.13373e-05	2.8716e-05
CCND3	0.0865893	7.45e-06	4.54e-05	0.749238	9.35e-06	0.00014754	0.489206	1.39713e-17	8.80298e-17
PAPLN	0.163489	1.01e-05	5.98e-05	0.749699	8.25e-08	2.42e-06	0.234619	0.000274067	0.000593913
GYPC	0.25346	6.2e-35	6.34e-33	0.749788	1.39e-09	6.62e-08	0.619959	5.0038e-25	5.08205e-24
CPVL	0.258869	1.5e-38	1.93e-36	0.577941	9.76e-11	6.39e-09	0.696404	1.68455e-21	1.35515e-20
HSH2D	0.177133	8.21e-07	6.1e-06	0.750136	5.46e-07	1.29e-05	0.62732	2.52338e-19	1.77464e-18
DPT	0.360705	2.53e-14	5.63e-13	0.750655	7.51e-07	1.72e-05	0.459736	3.19182e-07	9.40498e-07
PRKCQ	0.236333	7.47e-13	1.39e-11	0.752009	1.83e-08	6.44e-07	0.347771	2.57721e-06	6.97382e-06
RUFY4	0.4254	5.36e-10	6.82e-09	0.717447	1.47e-06	3.01e-05	0.490529	1.14014e-06	3.19135e-06
IL9R	0.426319	4.69e-15	1.13e-13	0.601822	6e-06	0.000101678	0.653471	1.151e-17	7.28345e-17
TMEM266	0.426551	2.07e-10	2.8e-09	0.330368	0.000105023	0.00113117	0.192413	0.000107812	0.000244972
MMP25	0.427091	2.02e-07	1.67e-06	0.487661	0.00065919	0.0050986	0.509045	5.72609e-15	3.0293e-14
SH2B3	0.315242	4.13e-44	7.83e-42	0.427957	4.88e-07	1.18e-05	0.70137	1.43312e-53	7.66465e-52
ZCCHC24	0.34111	4.83e-14	1.04e-12	0.327218	9.36e-05	0.00102739	0.701397	5.89513e-43	1.76079e-41
FGF7	0.399583	3.23e-14	7.1e-13	0.326832	0.000110487	0.00118029	0.701609	1.06029e-17	6.72071e-17
CARMIL2	0.309153	4.06e-13	7.82e-12	0.757145	7.16e-07	1.64e-05	0.618402	5.54177e-15	2.93623e-14
ASGR1	0.343426	6.9e-13	1.29e-11	0.14751	3.11e-06	5.72e-05	0.820069	4.63161e-39	1.10468e-37
PCED1B	0.265274	2.49e-21	1.04e-19	0.703087	8.99e-11	5.93e-09	0.701833	8.57848e-26	9.09251e-25
XPNPEP2	0.428222	1.08e-08	1.12e-07	0.359382	0.0089721	0.039369	0.489406	4.86631e-08	1.54506e-07
VIM	0.121221	1.55e-40	2.32e-38	0.330247	0.000789119	0.00592795	0.702878	1.74722e-34	3.17842e-33
GZMA	0.365503	7.41e-25	3.99e-23	0.759953	1e-05	0.000156687	0.597727	3.00914e-12	1.3249e-11
DENND2D	0.0942442	2.29e-11	3.52e-10	0.760318	9.06e-13	1.16e-10	0.473873	2.12777e-34	3.85218e-33
AL137792.1	0.432129	3.97e-09	4.4e-08	0.670352	0.000495914	0.00405577	0.381784	0.00532758	0.00969815
IL18RAP	0.432771	3.9e-19	1.36e-17	0.61007	9.08e-06	0.000144379	0.559127	2.7623e-13	1.30426e-12
STARD9	0.169117	8.54e-12	1.39e-10	0.251011	0.00807014	0.036212	0.705693	3.25959e-27	3.77339e-26
LRRC63	0.434513	9.54e-15	2.21e-13	0.435786	3.01e-05	0.000398503	0.530542	1.79482e-09	6.40897e-09
RASGRP1	0.205482	8.05e-13	1.49e-11	0.468242	1.21e-08	4.47e-07	0.706393	1.37414e-26	1.53316e-25
CASQ1	0.434998	4.18e-06	2.68e-05	0.414364	0.00187404	0.0117325	0.602911	1.19515e-14	6.21214e-14
GJA5	0.287922	5.35e-12	8.91e-11	0.749076	0.000203245	0.00193978	0.707221	3.9446e-23	3.51956e-22
GPR68	0.437014	7.19e-15	1.69e-13	0.576822	1.95e-05	0.000274691	0.401662	6.47772e-08	2.03537e-07
SLC31A2	0.425481	7.79e-38	9.48e-36	0.769203	6.21e-11	4.25e-09	0.506417	1.46755e-17	9.23286e-17
MATK	0.403343	2.56e-20	9.74e-19	0.769641	1.35e-08	4.93e-07	0.62222	2.91482e-19	2.03795e-18
CPNE5	0.192043	4.26e-07	3.34e-06	0.770322	1.69e-05	0.00024376	0.225898	0.0031098	0.00586141
ADAM8	0.249038	1.57e-17	4.76e-16	0.530031	7.11e-06	0.00011687	0.708757	6.48486e-20	4.75104e-19
WIPF1	0.233264	7.74e-45	1.54e-42	0.754026	2e-14	4.86e-12	0.709198	9.31324e-48	3.62483e-46
GOLGA8H	0.44073	1.24e-13	2.56e-12	0.395534	0.000536932	0.00432141	0.30881	2.02835e-06	5.54431e-06
AC015911.4	0.099028	7.5e-07	5.61e-06	0.77592	7.05e-06	0.000116408	0.641979	2.5742e-14	1.30986e-13
PARP8	0.113083	8.53e-15	1.99e-13	0.519133	9.82e-10	4.91e-08	0.710973	9.74387e-48	3.78919e-46
PAPSS2	0.132606	2.56e-13	5.07e-12	0.208771	0.00208017	0.0128036	0.711011	1.20328e-22	1.04173e-21
VASH1	0.337607	1.07e-29	7.88e-28	0.52783	1.94e-06	3.84e-05	0.712025	7.72588e-48	3.01994e-46
BTN2A2	0.171635	3.4e-23	1.64e-21	0.782436	7.74e-14	1.44e-11	0.581579	5.84458e-42	1.65852e-40
SNAI3	0.400612	1.01e-10	1.43e-09	0.520088	4.72e-06	8.24e-05	0.713038	2.99579e-38	6.86089e-37
PTGER4	0.282487	2.81e-23	1.37e-21	0.783307	4e-12	4.02e-10	0.241356	0.000283291	0.000612471
RENBP	0.268228	5.83e-37	6.75e-35	0.783492	2.76e-12	2.93e-10	0.698553	4.13907e-29	5.41629e-28
GPX1P1	0.248201	0.0141771	0.0353415	0.466586	0.000235164	0.00219561	0.713282	3.45817e-14	1.74173e-13
PRSS36	0.447084	1.83e-20	7.07e-19	0.545686	5.88e-06	0.0001	0.150799	0.00520924	0.00949832
CCL5	0.30706	5.68e-25	3.11e-23	0.786526	1.08e-05	0.000166281	0.56829	9.0666e-12	3.85672e-11
FMNL1	0.242417	3.29e-39	4.5e-37	0.787734	1.32e-10	8.43e-09	0.682814	1.36621e-37	3.00474e-36
PPM1K	0.176227	6.6e-14	1.4e-12	0.665874	5.2e-12	4.96e-10	0.716511	1.44071e-41	3.98385e-40
ADGRD1	0.115602	0.00291849	0.00914547	0.240557	0.00315848	0.0176654	1.14077	3.42851e-25	3.51749e-24
HLA-F	0.133141	2.36e-19	8.42e-18	0.720543	7.44e-08	2.21e-06	0.716895	4.2328e-28	5.17683e-27
TREML2	0.423381	1.6e-06	1.11e-05	0.791221	0.000376657	0.00323398	0.616836	1.8134e-11	7.53537e-11
KLHDC1	0.129354	1.7e-06	1.18e-05	0.32068	0.000111894	0.00119122	0.716908	2.99175e-44	9.59808e-43
STX11	0.370455	3.48e-34	3.39e-32	0.793668	6.18e-12	5.7e-10	0.619547	1.37156e-23	1.25962e-22
CTSB	0.146767	9.24e-36	9.72e-34	0.794142	4.87e-12	4.68e-10	0.150704	0.00695877	0.0124394
CYSLTR2	0.452725	2.17e-21	9.07e-20	0.618125	2.86e-09	1.24e-07	0.333539	9.36289e-06	2.3927e-05
GPR85	0.453213	3.15e-14	6.95e-13	0.419056	2.06e-05	0.000286893	0.35931	7.98842e-07	2.26971e-06
VCAM1	0.246932	1.89e-22	8.54e-21	0.798223	6.74e-09	2.66e-07	0.278857	0.00142822	0.00282475
TNFSF4	0.453257	4.75e-14	1.03e-12	0.620438	2.31e-08	7.89e-07	0.22711	0.00122783	0.00245017
LIMD2	0.289477	1.25e-20	4.88e-19	0.798671	6.33e-06	0.000106434	0.237207	1.51696e-05	3.79407e-05
AICDA	0.454702	6.16e-07	4.69e-06	0.608497	0.0080165	0.0360691	0.456827	0.000235336	0.000514197
BATF	0.280867	5.1e-19	1.76e-17	0.726159	6e-08	1.83e-06	0.720446	1.92871e-22	1.64717e-21
SIRPA	0.245302	3.81e-40	5.64e-38	0.802552	3.83e-12	3.91e-10	0.32621	3.94026e-08	1.26028e-07
CXCL16	0.157415	2.27e-16	6.18e-15	0.388758	2.67e-05	0.000358889	0.721358	6.18466e-48	2.44058e-46
PLIN2	0.169895	3.74e-18	1.19e-16	0.803459	0.00306497	0.0172552	0.55005	7.49531e-15	3.94052e-14
GEM	0.112927	1.54e-06	1.08e-05	0.280981	0.0107642	0.0449429	0.721774	3.0905e-18	2.02529e-17
TVP23A	0.458471	8.04e-13	1.48e-11	0.465933	5.29e-07	1.27e-05	0.305681	0.0001137	0.000257461
GGT1	0.117057	0.000149138	0.000669393	0.173167	0.00133525	0.00895884	0.727218	7.75476e-18	4.95337e-17
POU2F2	0.321234	3.19e-14	7.03e-13	0.805846	2.37e-09	1.05e-07	0.371935	9.71191e-08	3.00608e-07
PLN	0.354158	2.08e-11	3.21e-10	0.431782	8.56e-05	0.00095403	0.722647	1.48152e-15	8.16067e-15
PALD1	0.233758	3.17e-19	1.11e-17	0.248026	0.00160072	0.010359	0.723286	1.4189e-39	3.51898e-38
RIPK3	0.205005	5.78e-12	9.58e-11	0.40459	2.78e-05	0.000371853	0.725335	5.74896e-40	1.4576e-38
PLEKHO2	0.340876	2.66e-57	1.24e-54	0.81615	2.91e-13	4.43e-11	0.709957	9.1605e-70	1.08165e-67
GZMM	0.463314	3.56e-14	7.8e-13	0.471686	0.000754383	0.00571869	0.674311	1.71449e-16	1.00452e-15
SLC25A53	0.46344	2.4e-13	4.77e-12	0.46268	1.76e-07	4.79e-06	0.190941	1.0615e-08	3.5571e-08
IL6R	0.0622709	0.0109394	0.0283341	0.652958	9.04e-09	3.46e-07	0.725972	7.72293e-34	1.35188e-32
TMEM140	0.467701	3.31e-33	3.02e-31	0.362763	9.98e-07	2.19e-05	0.343917	2.35066e-21	1.87706e-20
CARD16	0.198679	1.47e-34	1.47e-32	0.824434	6.6e-13	8.86e-11	0.483672	1.10123e-20	8.42227e-20
UNC5A	0.468655	3.16e-06	2.09e-05	0.467656	2.86e-05	0.000379453	0.238569	0.0192143	0.0318324
TOX	0.127812	2.61e-05	0.000141599	0.25564	0.000142068	0.0014556	0.728677	1.95845e-18	1.29953e-17
SIGLEC12	0.325342	2.76e-07	2.24e-06	0.825813	6.28e-06	0.00010579	0.685455	1.26266e-10	4.94149e-10
DOK1	0.246033	4.72e-33	4.26e-31	0.568074	5.65e-08	1.75e-06	0.728684	9.56022e-72	1.25247e-69
PREX1	0.217072	2.6e-46	5.77e-44	0.827349	4.46e-12	4.38e-10	0.728693	2.06242e-43	6.31364e-42
SH3BP5	0.135604	2.19e-13	4.37e-12	0.440336	2.56e-05	0.000346547	0.730672	5.83444e-35	1.09691e-33
CD38	0.175647	6.14e-05	0.000303881	0.829145	1.03e-05	0.000160318	0.398211	5.16811e-07	1.49378e-06
TMEM150A	0.062319	0.0039778	0.0119504	0.446499	8.58e-06	0.000137995	0.732297	7.73231e-42	2.1725e-40
GPR141	0.470938	1.5e-27	9.77e-26	0.505267	2.01e-11	1.6e-09	0.603594	6.54292e-13	3.0145e-12
TNFRSF8	0.471044	9.12e-14	1.91e-12	0.622503	2.23e-08	7.68e-07	0.274112	0.000293062	0.000632301
RASSF3	0.122518	4.93e-17	1.43e-15	0.361547	1.15e-06	2.47e-05	0.73334	1.16445e-52	5.88176e-51
CLEC7A	0.307582	7.17e-37	8.23e-35	0.831552	2.58e-12	2.77e-10	0.409279	4.32016e-08	1.37647e-07
KAT2B	0.1377	1.04e-18	3.51e-17	0.588904	1.05e-13	1.85e-11	0.733346	3.69431e-68	4.13653e-66
IFNAR2	0.126208	1.23e-20	4.82e-19	0.473387	3.05e-07	7.81e-06	0.733998	5.54142e-52	2.68278e-50
SFMBT2	0.231895	5.91e-21	2.38e-19	0.832912	7.84e-12	7.02e-10	0.506858	4.05418e-14	2.02999e-13
P2RX1	0.292801	2.85e-10	3.77e-09	0.835016	1.89e-07	5.07e-06	0.41297	7.61127e-08	2.37545e-07
N4BP2L1	0.26127	8.1e-18	2.52e-16	0.624232	2.93e-11	2.24e-09	0.734876	2.33187e-45	8.00654e-44
AC234781.2	0.342611	7.85e-13	1.45e-11	0.835313	1.73e-09	8.08e-08	0.662722	3.41185e-08	1.09706e-07
ACAP1	0.300019	1.18e-21	5.05e-20	0.837035	5.71e-09	2.3e-07	0.662175	6.98444e-28	8.40648e-27
ITGA4	0.205094	6.71e-33	6.04e-31	0.837979	2e-14	4.86e-12	0.699051	5.67048e-32	8.84019e-31
WNT2	0.458077	1.53e-11	2.4e-10	0.838534	6.41e-06	0.000107559	0.355655	2.91976e-05	7.07905e-05
FCRL4	0.475649	2.14e-06	1.45e-05	0.80891	2.53e-06	4.81e-05	0.703433	3.35343e-09	1.17042e-08
RBMS1P1	0.105417	9.19e-07	6.75e-06	0.854966	6.42e-06	0.000107559	0.293014	3.17308e-07	9.3522e-07
BTN3A3	0.158344	1.04e-21	4.45e-20	0.616269	2.38e-10	1.42e-08	0.73602	1.16283e-50	5.30213e-49
TMSB4XP8	0.476784	6.9e-07	5.2e-06	0.297551	0.00664766	0.0313191	0.734135	8.20545e-18	5.23389e-17
IL27RA	0.257852	4.94e-15	1.19e-13	0.738239	6.71e-08	2.01e-06	0.736767	3.6402e-31	5.37807e-30
NUGGC	0.251273	9.68e-06	5.77e-05	0.842275	1.3e-07	3.68e-06	0.418374	6.66244e-06	1.72795e-05
CD1D	0.451824	4.03e-19	1.4e-17	0.749881	1.77e-08	6.24e-07	0.737119	4.92549e-32	7.69989e-31
CBLN3	0.302825	2.34e-12	4.08e-11	0.842567	6.62e-09	2.62e-07	0.414409	1.71007e-14	8.80106e-14
FYCO1	0.0356203	0.000340535	0.00139071	0.304001	0.000145656	0.001485	0.740054	1.36314e-66	1.4213e-64
IRAK3	0.239901	2.15e-15	5.36e-14	0.8426	4.45e-05	0.000551007	0.690885	2.02401e-19	1.43432e-18
FCRLA	0.396746	1.86e-06	1.27e-05	0.843733	2.59e-07	6.81e-06	0.428746	4.92057e-05	0.000116323
NME8	0.480749	4.18e-21	1.7e-19	0.593155	1.42e-08	5.16e-07	0.393819	3.76527e-06	1.00117e-05
GPRIN3	0.410983	3.13e-35	3.23e-33	0.844668	3.05e-15	9.47e-13	0.6912	6.16133e-22	5.09239e-21
P2RX3	0.451005	0.00613284	0.0172658	0.351385	0.0119413	0.0486094	0.740369	7.09123e-09	2.40878e-08
AGER	0.120502	0.00142405	0.00488703	0.263094	0.0102052	0.04322	2.05696	1.66253e-68	1.88006e-66
CAPG	0.163891	5.09e-34	4.88e-32	0.845765	6.28e-10	3.33e-08	0.504713	1.16941e-24	1.15794e-23
LY96	0.228483	1.19e-34	1.2e-32	0.817195	1.02e-11	8.87e-10	0.740959	5.282e-31	7.70355e-30
TCL1A	0.481443	4.02e-07	3.16e-06	0.789256	0.00109764	0.00769563	0.735237	4.15276e-09	1.43792e-08
PTPRO	0.483289	1.48e-49	4.14e-47	0.834743	4.29e-14	8.87e-12	0.691542	1.51246e-18	1.01217e-17
IL18BP	0.19912	1.51e-21	6.41e-20	0.369587	1.92e-05	0.000271373	0.741865	8.74184e-49	3.60621e-47
NR1H3	0.252052	3.28e-28	2.22e-26	0.847341	7.39e-13	9.76e-11	0.717653	6.35693e-52	3.06454e-50
SYK	0.146097	5.62e-20	2.09e-18	0.849912	6.53e-17	4.63e-14	0.240301	2.55441e-07	7.60518e-07
DNAH8	0.192718	0.000341997	0.00139628	0.850998	3.11e-06	5.72e-05	0.623321	8.5587e-10	3.14687e-09
ETS1	0.215197	1.8e-37	2.12e-35	0.466416	3.25e-06	5.97e-05	0.742212	3.33864e-39	8.0517e-38
THEMIS2	0.296816	2.26e-43	4.06e-41	0.845554	9.44e-15	2.66e-12	0.742253	2.63611e-40	6.83224e-39
RGCC	0.115731	6.36e-08	5.87e-07	0.275088	0.000238048	0.00221568	0.773922	1.98371e-41	5.42597e-40
FNDC5	0.48684	3.01e-05	0.000160604	0.160334	0.00520088	0.0260464	0.696122	1.72118e-13	8.25542e-13
SLC2A5	0.431473	5.56e-19	1.9e-17	0.856288	6.6e-08	1.98e-06	0.225741	0.00274708	0.00522322
SPATA13	0.11595	0.000262477	0.00110593	0.341848	4.76e-05	0.000583582	0.743415	1.47157e-52	7.36757e-51
JAKMIP1	0.490854	3.26e-21	1.34e-19	0.516351	2.24e-06	4.32e-05	0.707311	2.00203e-11	8.29041e-11
ITGB7	0.254339	2.97e-22	1.33e-20	0.858379	9.91e-09	3.74e-07	0.742058	1.3929e-33	2.39762e-32
CCDC88B	0.217792	8.24e-17	2.35e-15	0.858434	2e-09	9.09e-08	0.334425	3.696e-08	1.18508e-07
SH2D3C	0.293577	1.35e-26	8.23e-25	0.638208	5.23e-06	9.02e-05	0.746527	1.49359e-50	6.76955e-49
TNFRSF4	0.493755	1.21e-18	4.07e-17	0.724057	1.54e-06	3.14e-05	0.315025	4.48552e-06	1.18367e-05
PLCG2	0.144548	1.2e-13	2.47e-12	0.862719	7.03e-11	4.76e-09	0.274409	1.38375e-07	4.21787e-07
HLA-DOB	0.222736	6.37e-09	6.86e-08	0.862726	5.75e-08	1.77e-06	0.645402	2.35922e-19	1.66383e-18
DEPTOR	0.118448	5.45e-05	0.000273323	0.276097	0.0022828	0.0137908	0.786222	5.74854e-22	4.76182e-21
HLA-B	0.100659	8.53e-29	6e-27	0.629641	2.37e-09	1.05e-07	0.747921	2.57102e-35	4.9462e-34
GBGT1	0.304076	1.01e-26	6.22e-25	0.864975	5.55e-12	5.19e-10	0.637702	1.35411e-34	2.48216e-33
RGL1	0.151929	2.73e-21	1.13e-19	0.448066	7.16e-07	1.64e-05	0.749161	7.4231e-49	3.07616e-47
CYP7B1	0.150448	1.84e-12	3.26e-11	0.422952	5.65e-05	0.000675081	0.750195	1.55248e-33	2.66525e-32
SIRPAP1	0.498705	1.09e-07	9.53e-07	0.693367	1.36e-05	0.000204049	0.538325	3.41147e-09	1.18994e-08
ANKRD24	0.177271	0.000635475	0.00241011	0.472705	8.34e-05	0.000933595	0.750985	1.55222e-21	1.25135e-20
P2RY14	0.389855	1.41e-17	4.3e-16	0.152969	0.00170547	0.0109088	1.08666	2.21104e-66	2.27922e-64
GBP3	0.132845	2.19e-11	3.38e-10	0.468064	6.78e-05	0.000787494	0.751833	1.07953e-24	1.07245e-23
CASP1	0.174058	5.7e-26	3.31e-24	0.872497	5.99e-16	2.8e-13	0.227217	3.70526e-05	8.88731e-05
PIK3CD	0.207736	1.36e-29	9.91e-28	0.873534	1.31e-11	1.1e-09	0.503625	3.90775e-24	3.74229e-23
LTA4H	0.0464717	6.66e-08	6.12e-07	0.544689	6.27e-08	1.9e-06	0.75401	9.67708e-60	7.12998e-58
IL2RG	0.286147	1.49e-29	1.08e-27	0.877833	6.21e-10	3.32e-08	0.679192	1.42086e-20	1.08068e-19
BHLHE22	0.50552	4.28e-09	4.72e-08	0.723361	1.65e-06	3.33e-05	0.672869	6.72866e-22	5.54944e-21
APOBEC3H	0.490968	3.44e-20	1.3e-18	0.879283	7.61e-10	3.96e-08	0.535221	1.7927e-13	8.58847e-13
AGAP2	0.419757	4.21e-32	3.58e-30	0.880072	2.15e-10	1.3e-08	0.684591	6.77228e-36	1.34839e-34
ITM2A	0.246331	2.22e-18	7.23e-17	0.614467	1.32e-06	2.75e-05	0.754825	1.20401e-27	1.43171e-26
CYP27B1	0.111045	0.00224599	0.00726481	0.601082	0.000797981	0.00598185	0.755611	2.26027e-27	2.64069e-26
IL3RA	0.229566	3.73e-27	2.4e-25	0.402817	0.000317432	0.00280011	0.75568	3.10759e-57	2.01241e-55
ZBP1	0.275817	6.19e-12	1.02e-10	0.88388	5.85e-08	1.79e-06	0.470909	3.96311e-09	1.37518e-08
PTGDR	0.511158	6.48e-21	2.59e-19	0.514898	0.000210824	0.0020021	0.534532	3.04568e-13	1.43345e-12
EIF4E3	0.186109	5.26e-10	6.7e-09	0.351311	1.41e-05	0.000209632	0.757621	7.78918e-55	4.39871e-53
CD200R1	0.512896	6.32e-28	4.21e-26	0.255823	6.23e-05	0.000734157	0.670892	1.37823e-24	1.35851e-23
HCK	0.303808	1.18e-51	4.13e-49	0.886857	2.66e-14	6.23e-12	0.288245	3.0678e-05	7.42018e-05
WDR45P1	0.514951	1.39e-13	2.84e-12	0.753463	0.000172661	0.00169416	0.703187	9.39372e-20	6.80973e-19
LSP1	0.280662	7.03e-39	9.38e-37	0.89127	2.58e-10	1.52e-08	0.67841	2.41881e-26	2.65345e-25
CRLF2	0.44414	7.7e-10	9.59e-09	0.154359	0.000512578	0.00416777	1.4418	1.38463e-35	2.705e-34
JAK3	0.241511	5.29e-26	3.09e-24	0.894992	9.27e-10	4.69e-08	0.512564	6.1632e-17	3.73224e-16
SLA2	0.507181	1.09e-25	6.26e-24	0.790794	6.53e-10	3.44e-08	0.763169	6.42923e-29	8.29849e-28
AL157935.2	0.296678	2.96e-07	2.38e-06	0.477796	1.92e-05	0.000271373	0.763628	8.27796e-26	8.78218e-25
CETP	0.384872	5.83e-15	1.39e-13	0.668958	8.7e-06	0.000139632	0.76377	1.78911e-40	4.69318e-39
HVCN1	0.36715	4.33e-38	5.38e-36	0.898955	8.74e-12	7.77e-10	0.727381	1.19766e-45	4.16252e-44
APOBEC3G	0.241838	2.26e-21	9.44e-20	0.899081	3.12e-11	2.36e-09	0.238403	0.000238679	0.00052095
AL365475.1	0.521217	1.94e-12	3.42e-11	0.32603	0.00312307	0.017525	0.495162	1.56795e-06	4.3315e-06
SFTA3	0.46475	2.72e-07	2.2e-06	0.544321	0.00279667	0.0160961	0.766934	0.00463495	0.00851057
ERP27	0.193646	3.95e-05	0.00020478	0.383761	0.000164912	0.00163234	0.767961	1.01224e-15	5.62825e-15
HNRNPA1P21	0.376224	5.84e-15	1.39e-13	0.902244	5.3e-09	2.17e-07	0.708252	4.45998e-26	4.81936e-25
AKAP5	0.438129	6.32e-20	2.34e-18	0.344117	2.72e-06	5.1e-05	0.768339	3.21758e-36	6.53872e-35
RGS1	0.220857	9.31e-12	1.5e-10	0.909116	4.51e-05	0.000557269	0.627721	6.64955e-16	3.74259e-15
STAP1	0.317019	5.94e-09	6.43e-08	0.900415	8.81e-11	5.84e-09	0.768461	6.14783e-19	4.22559e-18
IL2RB	0.387407	1.1e-26	6.74e-25	0.910032	7.13e-09	2.79e-07	0.632199	1.51959e-19	1.08481e-18
KBTBD8	0.345105	1.09e-22	4.98e-21	0.720733	1.42e-12	1.7e-10	0.769071	1.02435e-42	3.016e-41
RPS26P21	0.260492	0.000324751	0.00133348	0.911939	2.11e-10	1.28e-08	0.705589	5.02629e-06	1.31971e-05
GBP4	0.318484	3.63e-30	2.76e-28	0.813617	1.17e-05	0.00017842	0.769911	2.4554e-26	2.69294e-25
SRGN	0.206529	6.75e-47	1.57e-44	0.912027	4.23e-10	2.38e-08	0.632661	5.31062e-17	3.22841e-16
STAB1	0.215379	2.08e-38	2.65e-36	0.539747	2.48e-06	4.73e-05	0.770021	5.69621e-39	1.35081e-37
LTC4S	0.304327	2.11e-10	2.86e-09	0.323474	0.00729423	0.0335808	0.770233	6.8971e-36	1.37218e-34
BCAT1	0.229039	2.17e-12	3.8e-11	0.912828	1.03e-06	2.25e-05	0.690992	2.36076e-15	1.28296e-14
PIEZO2	0.214677	1.88e-10	2.57e-09	0.15544	0.00477066	0.0244143	0.806444	1.4662e-24	1.44303e-23
TRAF1	0.275751	7.95e-19	2.69e-17	0.913648	4.77e-10	2.63e-08	0.598848	6.03463e-26	6.461e-25
TRAM1	0.0578561	1.96e-10	2.67e-09	0.304981	0.00424714	0.0223011	0.771594	3.47715e-51	1.62792e-49
EBI3	0.530123	2.37e-15	5.86e-14	0.734455	2.67e-06	5.04e-05	0.745474	2.03402e-24	1.98128e-23
MEI1	0.176552	0.000172798	0.000764395	0.915973	3.92e-08	1.26e-06	0.250002	0.0018572	0.00361826
RAC2	0.203465	4.38e-29	3.1e-27	0.917254	9.06e-13	1.16e-10	0.522338	2.60752e-18	1.71595e-17
FGD5	0.207198	2.37e-21	9.87e-20	0.410934	0.000155003	0.00155851	0.773161	7.09882e-42	2.0007e-40
DDX10P1	0.535006	0.00245994	0.00787026	0.597845	1.22e-08	4.5e-07	0.654203	6.22816e-12	2.67965e-11
IFFO1	0.287165	4.14e-36	4.47e-34	0.687802	1.83e-10	1.12e-08	0.775022	2.61856e-45	8.96385e-44
BFSP2	0.432159	0.000652861	0.0024676	0.920204	1.56e-08	5.57e-07	0.313149	0.00265971	0.0050675
TMEM176B	0.208672	2.98e-38	3.73e-36	0.699583	1e-09	4.99e-08	0.775097	2.19859e-28	2.73905e-27
MCOLN2	0.269778	1.09e-15	2.8e-14	0.921919	9.82e-10	4.91e-08	0.627212	1.55799e-22	1.33887e-21
IGFLR1	0.537553	7.49e-11	1.08e-09	0.510202	6.4e-07	1.49e-05	0.689027	9.4261e-33	1.53753e-31
KLRC1	0.538078	1.86e-12	3.29e-11	0.408913	1.94e-05	0.000274483	0.616717	1.34669e-10	5.25904e-10
SFXN3	0.175911	7.08e-20	2.62e-18	0.355957	2e-05	0.000280488	0.77603	1.0278e-56	6.48941e-55
CD7	0.380696	9.49e-15	2.2e-13	0.922688	3.36e-07	8.55e-06	0.448998	4.82742e-09	1.66291e-08
TMEM156	0.242643	8.49e-10	1.05e-08	0.930634	1.5e-09	7.06e-08	0.439678	1.3707e-05	3.44454e-05
ARL11	0.446808	1.33e-14	3.05e-13	0.931166	8.11e-14	1.48e-11	0.348263	1.0644e-08	3.56632e-08
GPR150	0.540263	4.59e-05	0.000234233	0.450961	0.000401685	0.00340913	0.472121	1.16024e-10	4.5536e-10
EOMES	0.521023	3.32e-20	1.26e-18	0.91498	1.42e-08	5.16e-07	0.779177	3.17906e-23	2.85218e-22
GZMH	0.541316	9.8e-25	5.23e-23	0.827488	0.00102755	0.00731661	0.656061	9.36112e-14	4.56228e-13
CXCL10	0.398268	7.9e-24	4e-22	0.93264	1.65e-05	0.000238574	0.343083	0.00111811	0.00224284
FOXP3	0.428576	1.28e-19	4.66e-18	0.935392	6.89e-12	6.24e-10	0.571344	1.61792e-19	1.15301e-18
LILRA5	0.539889	1.04e-37	1.25e-35	0.597691	2.6e-05	0.000350917	0.77948	7.84874e-25	7.86605e-24
ACVRL1	0.23337	8.86e-30	6.55e-28	0.460033	2.33e-05	0.000319376	0.779591	1.42619e-55	8.46405e-54
ANTXR2	0.242013	2.83e-22	1.27e-20	0.444095	3.83e-07	9.55e-06	0.779816	1.97231e-40	5.15887e-39
JCAD	0.205905	4.26e-21	1.73e-19	0.304848	0.00481682	0.0245795	0.77982	5.05184e-36	1.01394e-34
CCL4	0.285891	1.11e-31	9.23e-30	0.871383	4.59e-08	1.45e-06	0.780519	1.80618e-27	2.12058e-26
SOAT2	0.545004	1.55e-05	8.83e-05	0.186279	7.15e-05	0.000819896	0.6302	3.53703e-09	1.23261e-08
KLHL6	0.265407	1.86e-18	6.12e-17	0.937889	1.84e-11	1.49e-09	0.715939	9.60254e-25	9.57096e-24
GTSF1L	0.545064	0.00346973	0.0106143	0.5539	2.02e-05	0.00028286	0.762459	3.25794e-12	1.43056e-11
ZNF671	0.322187	2.57e-23	1.26e-21	0.155935	0.00689984	0.0322439	0.873365	1.74375e-53	9.23904e-52
PIM2	0.127558	3.37e-06	2.22e-05	1.0394	1.93e-08	6.75e-07	0.168796	0.0132705	0.0226064
GMPR	0.202624	2.16e-10	2.91e-09	0.289642	0.001173	0.008089	0.780781	7.06515e-27	7.99264e-26
RUBCNL	0.344387	3.8e-30	2.89e-28	0.71959	7.23e-13	9.59e-11	0.781161	2.35486e-32	3.747e-31
PECAM1	0.399031	6.92e-32	5.85e-30	0.573619	8.25e-08	2.42e-06	0.782482	1.31937e-55	7.86087e-54
CD83	0.264164	8.89e-22	3.84e-20	0.943652	2.71e-13	4.21e-11	0.680794	2.03046e-36	4.18046e-35
SLC8A1	0.446867	1.17e-54	4.73e-52	0.764968	7.77e-15	2.24e-12	0.782932	1.05491e-39	2.63496e-38
ARHGAP25	0.262297	6.46e-39	8.67e-37	0.944479	1.61e-14	4.16e-12	0.608155	1.91324e-39	4.69632e-38
KCNAB2	0.368639	2.68e-57	1.24e-54	0.894213	2.6e-14	6.14e-12	0.784292	3.88065e-64	3.54245e-62
LDB2	0.171364	1.78e-13	3.58e-12	0.232888	0.0102052	0.04322	0.785069	4.58102e-46	1.62825e-44
MDFIC	0.164456	1.34e-21	5.7e-20	0.432783	4.5e-07	1.1e-05	0.785397	3.4991e-52	1.70675e-50
PSTPIP1	0.380283	2.36e-36	2.57e-34	0.949151	5.37e-11	3.74e-09	0.574469	4.53395e-21	3.55797e-20
TSC22D3	0.122815	1.48e-06	1.04e-05	0.589968	7.98e-06	0.000129835	0.785885	1.88864e-32	3.02635e-31
SSTR3	0.557895	1.01e-07	8.95e-07	0.824553	1.65e-07	4.52e-06	0.482091	2.00158e-07	6.01957e-07
KCNMB1	0.558727	1.77e-26	1.07e-24	0.744186	5.3e-09	2.17e-07	0.619845	9.1661e-21	7.05657e-20
COL8A1	0.197331	4.81e-10	6.16e-09	0.426301	0.00106348	0.00751557	0.788145	1.28719e-23	1.18381e-22
GBP5	0.253215	1.81e-22	8.18e-21	0.954919	1.43e-06	2.94e-05	0.481114	7.24447e-08	2.26673e-07
GLIPR2	0.269213	1.22e-40	1.86e-38	0.449694	2.84e-06	5.29e-05	0.790581	1.45484e-47	5.60011e-46
CXCL13	0.305189	1.79e-09	2.1e-08	0.957643	0.000378953	0.00324274	0.285511	0.0130688	0.0222978
RASL12	0.293371	2.21e-09	2.55e-08	0.384705	0.000789119	0.00592795	0.79165	1.14135e-42	3.34746e-41
GHRL	0.349338	8.03e-05	0.000387176	0.474375	1.19e-05	0.000180377	0.792139	5.56271e-31	8.10256e-30
ZNF626	0.190202	2.14e-07	1.77e-06	0.260626	0.00763821	0.0347325	0.792342	1.37492e-15	7.59e-15
PRF1	0.34668	7.81e-24	3.96e-22	0.840316	6.15e-06	0.000103654	0.793265	4.48829e-26	4.84881e-25
CASP5	0.563493	4.06e-26	2.39e-24	0.816325	2.77e-06	5.19e-05	0.720426	2.97975e-20	2.22795e-19
TXK	0.293618	1.79e-17	5.4e-16	0.559699	5.36e-08	1.67e-06	0.7934	2.94523e-28	3.64426e-27
NKG7	0.563571	1.58e-25	9e-24	0.69308	0.000126928	0.00132399	0.656667	3.04126e-15	1.6416e-14
PTPRJ	0.145557	1.3e-27	8.5e-26	0.589734	2.48e-11	1.92e-09	0.793491	2.34345e-64	2.15218e-62
LILRA2	0.567937	3.63e-35	3.74e-33	0.94209	1.71e-07	4.66e-06	0.694541	1.34742e-13	6.50323e-13
MOXD1	0.299492	1.26e-11	2.01e-10	0.963844	1.19e-06	2.53e-05	0.491786	1.94153e-09	6.91652e-09
GFI1	0.348185	9.83e-15	2.28e-13	0.963963	2.76e-09	1.2e-07	0.406445	8.10482e-10	2.98481e-09
HDC	0.155807	0.00305687	0.00952835	0.297801	0.00646397	0.0307164	0.794473	4.9123e-20	3.62521e-19
TGM2	0.17705	2.17e-20	8.3e-19	0.435993	0.00373926	0.020168	0.794769	5.25141e-26	5.64505e-25
TPK1	0.326619	9.12e-26	5.27e-24	0.706126	2.21e-12	2.45e-10	0.794956	1.32647e-49	5.71036e-48
CCL2	0.22068	4.33e-30	3.27e-28	0.420188	3.85e-05	0.000489433	0.795093	1.7235e-26	1.91005e-25
VDAC2P2	0.490925	4.24e-06	2.72e-05	0.851376	0.000323844	0.00284957	0.796041	4.53314e-06	1.19562e-05
JPH4	0.328931	3.6e-06	2.36e-05	0.421354	0.00268823	0.015609	0.796414	1.36378e-24	1.34484e-23
PDCD1LG2	0.575853	4.78e-49	1.3e-46	0.74087	6.38e-08	1.92e-06	0.651768	8.90987e-18	5.6689e-17
HMCN1	0.104278	3.47e-05	0.000182435	0.401458	0.0102052	0.04322	0.796722	1.7396e-24	1.70179e-23
CD27	0.351864	5.54e-14	1.19e-12	0.975526	7e-09	2.75e-07	0.49849	7.60401e-10	2.80537e-09
NEK6	0.169328	1.15e-23	5.73e-22	0.544059	8.11e-14	1.48e-11	0.798889	4.83581e-69	5.57959e-67
ITGA1	0.118452	2.63e-14	5.85e-13	0.312251	0.00250337	0.0147883	0.799061	4.20293e-44	1.33987e-42
FGD3	0.255982	5.28e-25	2.9e-23	0.976999	2.33e-11	1.82e-09	0.623984	2.68408e-35	5.15715e-34
PTPN7	0.419822	2.3e-31	1.86e-29	0.980977	2.47e-12	2.7e-10	0.626259	2.37447e-20	1.78507e-19
PLCL2	0.213401	1.21e-24	6.41e-23	0.627509	1.89e-09	8.7e-08	0.801965	9.58046e-43	2.82443e-41
CD8A	0.344857	2.14e-20	8.2e-19	0.986891	1.64e-08	5.84e-07	0.769638	1.32407e-21	1.07199e-20
RPL4P1	0.585076	1.45e-08	1.48e-07	0.592806	8.72e-05	0.00096897	0.590481	5.21571e-14	2.59218e-13
NRROS	0.422142	2.67e-41	4.31e-39	0.989604	1.33e-12	1.6e-10	0.692963	4.84951e-37	1.03018e-35
GJD3	0.588379	6.77e-13	1.27e-11	0.356929	0.0059401	0.0287894	0.339873	2.62229e-10	1.00167e-09
MAP4K1	0.254347	6.88e-21	2.75e-19	0.990736	5.96e-11	4.09e-09	0.530713	1.2176e-16	7.20259e-16
CFD	0.194495	1.72e-08	1.74e-07	0.683679	9.04e-09	3.46e-07	0.805003	9.274e-25	9.25161e-24
FHOD1	0.119825	4.89e-10	6.25e-09	0.397296	0.00104047	0.00739083	0.806067	1.13854e-48	4.64612e-47
IKZF3	0.304779	1.31e-12	2.36e-11	0.991155	2.38e-10	1.42e-08	0.780651	4.20806e-31	6.19289e-30
CLEC17A	0.3388	3.98e-06	2.57e-05	0.991882	8.71e-05	0.000968399	0.618689	5.77274e-10	2.14578e-09
CD8B	0.592939	2.62e-15	6.48e-14	0.900915	5.37e-07	1.28e-05	0.423188	2.04766e-06	5.59449e-06
SUSD3	0.385016	7.48e-17	2.14e-15	0.992088	4.41e-10	2.46e-08	0.793807	7.36188e-39	1.73855e-37
UBA7	0.164102	1.04e-21	4.44e-20	0.603345	1.42e-08	5.16e-07	0.806629	1.94024e-51	9.21666e-50
BIRC3	0.22937	3.94e-17	1.16e-15	0.992478	3.15e-09	1.34e-07	0.686814	8.96943e-15	4.69218e-14
MAN1A1	0.176625	1.71e-28	1.18e-26	0.496622	1.86e-08	6.55e-07	0.806875	2.05251e-41	5.61077e-40
CYTIP	0.252177	1.92e-23	9.49e-22	0.993868	3.91e-12	3.96e-10	0.719898	1.72255e-26	1.90993e-25
TMEM244	0.59502	6.83e-06	4.19e-05	0.496448	0.00391241	0.0209199	0.467678	0.000210263	0.000461699
BATF3	0.407396	3.3e-17	9.7e-16	0.66269	1.49e-07	4.14e-06	0.807439	6.42147e-31	9.31461e-30
ITPR2	0.114221	6.69e-23	3.12e-21	0.707793	3.22e-14	7.14e-12	0.807454	6.86034e-45	2.29149e-43
SLAMF7	0.32025	1.82e-19	6.53e-18	0.997357	7e-09	2.75e-07	0.694585	3.29234e-17	2.02832e-16
DPF3	0.380095	1.48e-08	1.51e-07	0.215472	0.00011476	0.00121754	0.808661	2.10344e-29	2.7919e-28
SPOCK2	0.323703	1.56e-16	4.31e-15	0.880327	5.21e-09	2.13e-07	0.808856	2.33165e-23	2.11149e-22
MVP	0.0838788	5.38e-12	8.95e-11	0.385485	2e-05	0.000280488	0.811227	1.13823e-49	4.92798e-48
HSD17B6	0.13324	0.00340677	0.0104484	0.264604	0.00763821	0.0347325	2.10897	2.3628e-112	2.49798e-109
SPRED1	0.13402	8.53e-24	4.29e-22	0.460897	4.75e-08	1.5e-06	0.812217	4.10758e-74	5.85363e-72
CD300A	0.401958	4.89e-52	1.76e-49	0.811958	3.21e-12	3.41e-10	0.813173	3.00646e-43	9.15428e-42
AC012651.1	0.147727	9.96e-06	5.92e-05	0.665683	3.35e-08	1.09e-06	0.8133	1.12287e-15	6.22434e-15
FYB1	0.243319	5.56e-37	6.46e-35	1.01647	8.3e-14	1.5e-11	0.530261	5.63009e-12	2.42762e-11
NCR1	0.607639	1.11e-16	3.11e-15	0.417093	0.00052326	0.00424166	0.359135	0.000373508	0.000795338
MGAT4A	0.252536	8.41e-32	7.06e-30	0.482012	2.16e-09	9.65e-08	0.813402	1.78419e-40	4.68569e-39
CEBPE	0.607641	1.6e-05	9.07e-05	0.597902	0.00501294	0.0253302	0.4331	3.67192e-06	9.7783e-06
CD247	0.341269	3.48e-26	2.07e-24	1.01847	5.48e-11	3.81e-09	0.811386	3.71774e-35	7.08632e-34
RASGRP3	0.264227	3.51e-34	3.41e-32	0.6219	9.45e-10	4.76e-08	0.814136	1.15806e-58	8.0621e-57
RPS18P13	0.495062	3.05e-05	0.000162696	1.01975	0.000100062	0.00108814	0.37191	0.000510326	0.00107068
TNFSF14	0.323738	1.91e-08	1.91e-07	0.640377	0.000111894	0.00119122	0.81453	5.99543e-25	6.05133e-24
MEP1A	0.199925	3.03e-05	0.000161595	0.511251	0.000692777	0.00531036	0.81524	3.39309e-17	2.08813e-16
CACNB1	0.0670308	0.0117387	0.0300542	0.424934	0.00463457	0.0238904	0.815242	2.93405e-33	4.92729e-32
TNS3	0.174243	7.87e-38	9.53e-36	0.510493	3e-07	7.72e-06	0.816515	2.41308e-53	1.27261e-51
SELP	0.191189	8.09e-05	0.000389951	0.359446	0.00958579	0.041259	0.817816	1.20679e-25	1.27022e-24
TNF	0.498242	4.69e-21	1.9e-19	1.03595	1.02e-09	5.07e-08	0.313399	0.000932065	0.001891
PDCD1	0.604552	2.5e-22	1.12e-20	1.03632	3.4e-10	1.97e-08	0.804183	1.20271e-23	1.10881e-22
SLAMF1	0.40564	6.45e-19	2.2e-17	1.03655	9.73e-12	8.56e-10	0.80838	2.79968e-28	3.46511e-27
TMEM119	0.411744	3.25e-15	7.96e-14	0.5673	3.23e-05	0.000423707	0.818654	4.71731e-31	6.92888e-30
RHOH	0.394843	4.74e-15	1.14e-13	1.03843	1.38e-10	8.69e-09	0.612571	5.50966e-18	3.55679e-17
OR2I1P	0.452381	0.000461321	0.00181704	1.03941	2.46e-05	0.000334614	0.616476	7.87344e-09	2.66433e-08
CAMK1	0.238918	7.56e-32	6.37e-30	0.336506	0.000575113	0.0045753	0.821177	1.86515e-81	3.88944e-79
ZNF683	0.629954	1.48e-18	4.9e-17	0.771287	1.14e-05	0.000174067	0.726187	4.34194e-13	2.02328e-12
GNG2	0.506454	7.34e-36	7.77e-34	0.562669	2.47e-10	1.48e-08	0.822543	1.19327e-53	6.43488e-52
CTSZ	0.166843	7.75e-61	5.45e-58	0.856555	7.53e-16	3.28e-13	0.822956	5.64149e-100	3.0172e-97
CTSD	0.137682	1.95e-24	1.02e-22	0.756352	3.43e-12	3.59e-10	0.824478	1.36828e-57	9.00174e-56
RGL4	0.637214	3.58e-13	6.94e-12	0.322178	0.000166964	0.00165002	0.677646	6.97805e-26	7.45003e-25
PODN	0.196929	6.52e-11	9.42e-10	0.467008	0.000288562	0.00259434	0.824689	1.93975e-29	2.57915e-28
ITGBL1	0.199259	1.99e-08	1.98e-07	0.340787	0.000882	0.00648814	0.826864	3.45844e-22	2.9045e-21
FRZB	0.189814	3.9e-06	2.52e-05	0.662707	0.000155003	0.00155851	0.827952	2.31655e-25	2.39832e-24
TMEM86A	0.401072	1.34e-31	1.11e-29	0.629594	2.92e-09	1.26e-07	0.829368	2.73131e-55	1.60213e-53
RAB42	0.543982	3.28e-23	1.59e-21	1.06121	6.17e-13	8.36e-11	0.630392	8.07598e-22	6.63056e-21
CLEC4E	0.653551	7.21e-23	3.36e-21	0.482808	0.00509269	0.0256514	0.623674	2.48859e-12	1.10147e-11
CXCL11	0.656432	3.31e-20	1.25e-18	1.01913	0.000600659	0.00474173	0.513453	9.36343e-06	2.3927e-05
JCHAIN	0.153478	5.76e-07	4.42e-06	1.01622	6.24e-06	0.000105107	0.831514	4.37094e-15	2.33302e-14
CSF2RB	0.294451	1.49e-33	1.39e-31	1.00835	7.56e-13	9.87e-11	0.831631	2.14393e-28	2.67389e-27
KLRD1	0.661436	3.1e-18	9.94e-17	0.231376	0.00814421	0.0364915	0.613709	2.07258e-14	1.06103e-13
TMIGD2	0.664426	5.18e-11	7.59e-10	0.896824	0.000279785	0.00253287	0.62058	8.83217e-13	4.03204e-12
CTSW	0.424477	1.12e-22	5.13e-21	0.460415	0.000562117	0.00448626	0.833366	2.64592e-23	2.38658e-22
ADGRG5	0.485601	2.25e-16	6.13e-15	0.52017	4.15e-07	1.03e-05	0.833527	1.55816e-23	1.42609e-22
TMEM243	0.0566056	2.4e-05	0.000131343	0.386837	2.14e-05	0.000297019	0.834425	6.00475e-64	5.40547e-62
KCNK13	0.669571	2.53e-20	9.64e-19	0.433372	1.32e-06	2.75e-05	0.617575	3.41491e-18	2.23049e-17
DYSF	0.202211	4.23e-33	3.84e-31	0.300455	0.00454581	0.0235185	0.834832	1.62984e-43	5.0246e-42
CACNA2D4	0.669706	1.75e-32	1.54e-30	0.565827	5.61e-09	2.27e-07	0.717863	2.76026e-52	1.35363e-50
GRIN3A	0.66982	4.03e-13	7.77e-12	0.374064	7.11e-06	0.00011687	0.639272	2.6701e-20	2.00137e-19
SPIB	0.621333	5.75e-08	5.35e-07	1.08392	1.01e-07	2.92e-06	0.724854	1.4084e-09	5.07982e-09
KLRG1	0.41545	1.93e-16	5.3e-15	0.772594	3.94e-09	1.65e-07	0.835245	5.3422e-40	1.35978e-38
KLRK1	0.670878	2.92e-19	1.03e-17	0.424833	0.000214693	0.00203433	0.375267	1.24999e-05	3.15255e-05
TTC24	0.674814	5.66e-11	8.26e-10	1.05357	8.05e-10	4.14e-08	0.748776	5.18821e-15	2.75147e-14
CD300E	0.678307	5.45e-23	2.56e-21	0.456824	0.00303436	0.0171257	0.768021	5.23383e-21	4.09447e-20
SP140	0.259971	2.48e-20	9.44e-19	1.09648	3.74e-13	5.46e-11	0.742693	2.30703e-24	2.23907e-23
MICAL2	0.136405	5.59e-14	1.2e-12	0.340878	0.000406595	0.00343749	0.837051	9.56349e-37	1.9998e-35
SLC40A1	0.121285	2.99e-13	5.86e-12	0.482001	4.01e-06	7.15e-05	0.837104	6.31093e-30	8.65445e-29
Z82206.1	0.549645	5.6e-16	1.47e-14	1.0973	1.35e-10	8.55e-09	0.501962	3.16616e-13	1.48876e-12
NCAPGP1	0.42856	3.98e-10	5.16e-09	0.618066	0.00011189	0.00119122	0.838023	8.68236e-11	3.43755e-10
ENPP2	0.223439	1.7e-29	1.23e-27	0.643058	7.97e-08	2.34e-06	0.838318	8.12732e-40	2.04013e-38
ARRDC5	0.444068	3.73e-23	1.79e-21	1.10348	1.81e-11	1.46e-09	0.798353	7.79562e-26	8.29562e-25
VAV1	0.234318	1.22e-31	1.01e-29	0.948576	2.91e-13	4.43e-11	0.840464	4.55545e-50	2.0145e-48
PDE6G	0.695388	4.07e-29	2.89e-27	0.418991	0.00127851	0.0086729	0.836208	5.42855e-29	7.05091e-28
ARHGAP30	0.226056	2.43e-30	1.87e-28	0.939133	3.3e-14	7.18e-12	0.841234	7.51264e-64	6.7495e-62
ZNF80	0.696795	2.45e-09	2.81e-08	0.684026	9.86e-09	3.73e-07	0.722153	5.10923e-13	2.36861e-12
DOK3	0.470351	7.37e-40	1.07e-37	0.865135	3.57e-13	5.25e-11	0.841605	3.9157e-55	2.26185e-53
BCL2A1	0.32929	3.03e-34	2.98e-32	1.10816	1.08e-10	6.94e-09	0.558917	9.84065e-12	4.17232e-11
ASAH1	0.0931751	2.01e-15	5.03e-14	0.484044	1.07e-07	3.07e-06	0.842418	2.10245e-55	1.23805e-53
LY9	0.331975	6.66e-12	1.1e-10	1.10822	3.26e-11	2.45e-09	0.670762	1.83944e-19	1.3074e-18
GPX3	0.234696	1.55e-15	3.91e-14	0.328195	0.000123777	0.00129657	0.842455	7.98918e-29	1.02451e-27
TNFRSF9	0.705209	1.83e-32	1.6e-30	0.92192	1.72e-10	1.07e-08	0.818948	7.51373e-24	7.04171e-23
LGMN	0.123812	2.77e-32	2.4e-30	0.613528	1.47e-09	6.97e-08	0.843838	4.80748e-91	1.61887e-88
TMC8	0.275964	6.24e-25	3.39e-23	1.11188	4.23e-10	2.38e-08	0.525889	1.68631e-17	1.05723e-16
TRANK1	0.142128	5.94e-20	2.21e-18	0.566954	3.79e-09	1.59e-07	0.845205	1.96882e-65	1.94149e-63
BATF2	0.474277	9.81e-21	3.88e-19	0.486073	0.00130684	0.00880875	0.845599	2.02122e-28	2.52655e-27
CH25H	0.244477	1.17e-07	1.02e-06	0.161306	0.00150984	0.00989473	1.00094	1.08118e-24	1.07379e-23
C16orf96	0.0632191	0.0171622	0.0416677	0.443491	0.0031412	0.0176005	0.846051	6.77429e-23	5.96127e-22
P2RY8	0.409462	1.81e-17	5.43e-16	1.1233	1.29e-09	6.16e-08	0.808883	4.94707e-28	6.01642e-27
ADA2	0.322797	4.37e-41	6.81e-39	1.05133	1.29e-14	3.45e-12	0.846848	2.67307e-41	7.2765e-40
ARHGAP9	0.313505	1.27e-36	1.43e-34	0.991141	1.95e-14	4.84e-12	0.84689	1.102e-44	3.63021e-43
TMEM121B	0.718861	4.88e-18	1.55e-16	0.334191	1.47e-05	0.000217098	0.818283	2.41573e-32	3.83982e-31
RAB20	0.24834	1.35e-19	4.91e-18	0.574422	9.62e-08	2.8e-06	0.850072	7.08219e-61	5.50353e-59
LAX1	0.262741	6.06e-09	6.55e-08	1.13088	1.24e-09	5.96e-08	0.444921	2.5888e-07	7.70302e-07
CD72	0.475701	2.97e-39	4.09e-37	0.922407	8.86e-13	1.14e-10	0.850255	4.12905e-41	1.11399e-39
RNF125	0.289648	3.35e-13	6.53e-12	0.344581	7.4e-07	1.69e-05	0.851442	2.82102e-55	1.64838e-53
BET1P1	0.731013	3.58e-15	8.74e-14	0.280234	0.00153765	0.0100293	0.765441	4.88473e-05	0.000115524
TIGIT	0.624292	1.47e-20	5.7e-19	1.13775	2.65e-13	4.16e-11	0.707563	9.91915e-23	8.63179e-22
CTLA4	0.411426	6.03e-23	2.82e-21	1.13828	5.15e-13	7.3e-11	0.701318	1.51261e-20	1.14778e-19
VPREB3	0.24755	0.000605054	0.00230932	1.14311	0.000202594	0.00193655	0.355345	0.000203771	0.000448483
TBXAS1	0.257118	5.93e-49	1.57e-46	0.672145	4.39e-14	9e-12	0.853553	4.09324e-45	1.38041e-43
LCNL1	0.670205	9.2e-05	0.000436507	0.419146	0.00227095	0.0137527	0.85448	3.91206e-16	2.23926e-15
ICAM2	0.28124	6.08e-24	3.09e-22	0.435097	0.00134966	0.00904332	0.85512	1.10178e-44	3.63021e-43
CADM1	0.140925	6.83e-06	4.19e-05	0.30009	0.00342069	0.018818	0.96092	2.11547e-27	2.47603e-26
TNFRSF1B	0.29656	9.87e-45	1.93e-42	0.956242	1.07e-13	1.88e-11	0.85552	3.50982e-57	2.26643e-55
GRAP	0.508321	2.23e-19	7.98e-18	0.478219	6.68e-05	0.000777623	0.856112	7.46716e-48	2.92636e-46
AC013474.1	0.760482	1.18e-05	6.89e-05	0.893398	8.86e-09	3.41e-07	0.835156	8.98282e-09	3.02757e-08
CD96	0.339154	3.63e-26	2.15e-24	1.04714	1.58e-12	1.85e-10	0.856503	9.99988e-35	1.84795e-33
CCR8	0.497199	2.48e-18	8.02e-17	0.948846	5.49e-12	5.15e-10	0.856869	4.29376e-29	5.61548e-28
TMEM106A	0.250039	3.83e-41	6e-39	0.547378	5.05e-11	3.54e-09	0.857089	4.14905e-75	6.24555e-73
MITF	0.302627	2.05e-26	1.23e-24	0.49879	5e-08	1.57e-06	0.857571	2.44284e-56	1.51503e-54
PKNOX2	0.369012	9.7e-07	7.07e-06	0.431447	0.000942492	0.00683782	0.85788	1.18182e-28	1.49946e-27
CCL22	0.412291	5e-08	4.69e-07	0.884168	6.11e-07	1.44e-05	0.858019	8.84976e-21	6.81882e-20
GLDN	0.342642	5.94e-05	0.000295351	0.583846	0.000995813	0.007137	0.858904	2.20402e-27	2.57702e-26
SAMHD1	0.164886	6.26e-51	2.03e-48	0.684017	9.34e-14	1.67e-11	0.859165	2.20299e-77	3.70918e-75
GATA6	0.175974	7.78e-07	5.81e-06	0.245719	0.00860159	0.0380257	0.859532	6.04563e-30	8.30566e-29
ADAMDEC1	0.368985	2.64e-13	5.21e-12	1.17406	5.15e-05	0.000625591	0.821362	3.89082e-16	2.22795e-15
CD6	0.3947	3.11e-25	1.73e-23	1.15047	4.94e-11	3.5e-09	0.860421	3.11913e-40	8.04742e-39
SLAMF6	0.411167	1.51e-22	6.89e-21	1.11663	3.62e-11	2.69e-09	0.860923	1.62405e-29	2.16698e-28
CPNE9	0.18705	0.000569559	0.00218804	0.44052	0.00647249	0.030745	0.861089	8.79336e-25	8.78949e-24
SLC11A1	0.363543	1.37e-28	9.55e-27	0.813589	4.79e-06	8.34e-05	0.861127	3.26085e-39	7.88081e-38
SIGLEC15	0.819256	6.5e-14	1.38e-12	0.272569	0.00143921	0.00951485	0.629286	1.09496e-12	4.96278e-12
SLC19A3	0.244302	5.2e-05	0.000261986	0.308554	0.000857868	0.00635586	0.863292	2.58025e-20	1.93625e-19
DPEP1	0.447552	4.43e-07	3.45e-06	1.18826	1.59e-06	3.22e-05	0.27563	0.00833817	0.0147119
TRAF3IP3	0.370373	9.37e-27	5.81e-25	0.971738	1.69e-12	1.95e-10	0.863535	9.05032e-39	2.12514e-37
IFNG	0.832267	5.35e-13	1.01e-11	0.945313	3.36e-06	6.13e-05	0.747364	5.62659e-11	2.25978e-10
KLRC4-KLRK1	0.651536	1.4e-07	1.2e-06	0.346155	0.00617851	0.0296781	0.869278	1.69519e-16	9.93723e-16
CYP1B1	0.246911	1.11e-17	3.43e-16	0.79627	1.26e-06	2.65e-05	0.869301	2.33961e-28	2.91233e-27
SIRPG	0.427162	7.76e-22	3.37e-20	1.19929	1.13e-11	9.63e-10	0.781869	1.05728e-23	9.79294e-23
LCK	0.394502	8.43e-27	5.27e-25	1.20074	6.47e-11	4.41e-09	0.783285	1.33999e-29	1.79693e-28
PLXND1	0.144571	4.27e-25	2.36e-23	0.26949	8.34e-05	0.000933595	0.870378	7.0971e-57	4.51868e-55
CFB	0.210753	1.27e-07	1.1e-06	0.276539	0.000815983	0.00609469	0.871687	2.82422e-21	2.24535e-20
IL7R	0.283218	2.07e-22	9.32e-21	1.20872	1.02e-15	4.08e-13	0.852145	8.80061e-30	1.19604e-28
AKNA	0.193025	6.68e-24	3.4e-22	0.880961	4.94e-11	3.5e-09	0.87202	1.60561e-66	1.66646e-64
ITGAD	0.741868	2.89e-18	9.27e-17	0.785512	1.2e-06	2.56e-05	0.872465	5.78992e-23	5.11285e-22
ZC3H12D	0.546448	4e-23	1.91e-21	1.22431	4.19e-14	8.8e-12	0.78067	6.16378e-30	8.46286e-29
FPR2	0.55276	3.71e-18	1.19e-16	0.600029	0.00268767	0.015609	0.874374	6.33993e-20	4.64785e-19
SIT1	0.702653	1.73e-23	8.56e-22	1.17367	4.23e-10	2.38e-08	0.874566	1.91998e-29	2.55436e-28
CD3D	0.252395	1.33e-25	7.66e-24	1.23265	1.01e-12	1.27e-10	0.83089	5.81518e-28	7.0308e-27
FTH1P22	0.824902	0.00032084	0.0013185	1.23755	6.21e-08	1.89e-06	0.836371	2.17974e-22	1.85494e-21
AC091564.1	0.902261	6e-05	0.000297766	0.951079	3.67e-05	0.000472258	0.754166	2.62489e-14	1.33536e-13
TNFSF12	0.453815	2.52e-28	1.72e-26	0.694927	1.66e-10	1.03e-08	0.877858	5.30806e-80	1.03121e-77
SEC13P1	0.924639	0.0146276	0.0362732	0.423366	0.000309971	0.00274601	0.446358	0.000509844	0.00106976
CXCR6	0.546438	1.42e-23	7.05e-22	0.632208	9.56e-11	6.29e-09	0.878328	1.92032e-33	3.26225e-32
KCNJ10	0.925511	8.53e-12	1.39e-10	0.398206	8.9e-05	0.000985708	0.803286	2.98779e-16	1.72192e-15
CD19	0.283606	1.14e-05	6.7e-05	1.25298	7.28e-07	1.67e-05	0.528962	1.03418e-07	3.19213e-07
RPS2P36	0.927452	0.000724165	0.00270097	1.18295	3.48e-09	1.47e-07	0.657203	1.08685e-06	3.04857e-06
ZAP70	0.390631	1.27e-23	6.34e-22	1.26034	1.24e-09	5.96e-08	0.794815	1.65112e-24	1.61802e-23
IRF4	0.281982	5.66e-08	5.27e-07	1.26058	4.24e-09	1.78e-07	0.58079	7.82754e-11	3.1094e-10
CD93	0.256302	2.63e-28	1.79e-26	0.291575	0.00113538	0.00789327	0.880002	1.75163e-50	7.89971e-49
ENG	0.156432	3.09e-32	2.66e-30	0.334646	0.0011231	0.00783639	0.880406	1.15119e-67	1.26715e-65
IFI44L	0.280028	8.07e-15	1.89e-13	0.49823	0.000472989	0.00390823	0.880551	4.40825e-21	3.46112e-20
S1PR1	0.260923	2.99e-21	1.23e-19	0.437072	3.74e-05	0.000478448	0.880644	6.99421e-49	2.90107e-47
CD244	0.486059	3.84e-23	1.84e-21	0.765262	1.05e-08	3.91e-07	0.881595	1.7068e-34	3.10862e-33
PTAFR	0.428047	1.03e-46	2.35e-44	1.02177	1.29e-14	3.45e-12	0.881777	1.63029e-43	5.0246e-42
GOLGA5P1	0.520964	4.07e-23	1.94e-21	1.2919	1.48e-12	1.77e-10	0.387994	0.0154574	0.0260112
TSPAN32	0.609269	1.36e-18	4.54e-17	0.936304	1.52e-07	4.2e-06	0.881986	6.27205e-32	9.75462e-31
CD79B	0.300055	2.25e-11	3.46e-10	1.31974	4.42e-07	1.09e-05	0.728816	8.6886e-16	4.85108e-15
LHFPL2	0.348284	1.43e-43	2.6e-41	0.519405	9.45e-10	4.76e-08	0.881993	1.21653e-79	2.30431e-77
CD79A	0.207751	1.54e-05	8.77e-05	1.32198	4.08e-07	1.01e-05	0.299425	0.00387446	0.00719791
RASAL3	0.354731	2.43e-28	1.66e-26	1.13271	5.05e-11	3.54e-09	0.8821	1.50602e-43	4.66023e-42
PIK3AP1	0.288461	5.31e-49	1.43e-46	1.03612	2.74e-17	2.61e-14	0.882173	3.53141e-44	1.13055e-42
GALM	0.234196	5.42e-26	3.15e-24	0.526967	1.56e-08	5.57e-07	0.882537	2.05714e-47	7.86524e-46
AC097714.1	1.24406	4.8e-06	3.05e-05	0.565804	4.15e-05	0.000520553	0.447669	0.0133838	0.0227791
CCL19	0.325049	5.24e-09	5.7e-08	1.33978	3.5e-05	0.000453428	0.715722	7.19681e-11	2.86637e-10
LYL1	0.594983	4.25e-34	4.08e-32	0.987615	1.08e-10	6.94e-09	0.883152	7.46907e-66	7.5287e-64
GPR25	0.553231	1e-05	5.97e-05	1.28115	4.21e-07	1.04e-05	0.883765	2.40231e-20	1.8057e-19
FCRL2	0.319213	5.24e-06	3.3e-05	1.36225	2.71e-09	1.18e-07	0.710443	3.22301e-11	1.31643e-10
TLR10	0.452938	4.59e-12	7.69e-11	1.03881	5.71e-09	2.3e-07	0.885023	1.84093e-19	1.30825e-18
IL26	0.715155	0.00160592	0.00542969	1.02494	6.13e-07	1.44e-05	0.885167	7.57497e-14	3.71276e-13
CILP	0.526631	1.95e-11	3.02e-10	0.864308	0.000136842	0.00141138	0.885244	2.8704e-15	1.55232e-14
AL031985.1	1.66637	1.86e-05	0.000104142	1.32675	7.19e-09	2.81e-07	0.762791	1.38295e-05	3.47362e-05
TBC1D10C	0.413215	7.37e-23	3.43e-21	1.05134	3.03e-09	1.3e-07	0.885371	4.42131e-38	1.00396e-36
BTBD6P1	0.337364	8.64e-07	6.38e-06	1.45059	2.81e-06	5.26e-05	0.870133	8.64168e-17	5.17317e-16
TOMM20P2	0.488722	1.77e-19	6.38e-18	1.2607	7.46e-11	5.04e-09	0.885896	4.79584e-26	5.16877e-25
NCAM2	0.26585	2.52e-08	2.47e-07	0.681316	1.42e-05	0.000210983	0.886766	1.47847e-22	1.27343e-21
TPSD1	0.248233	0.01783	0.0430123	0.397293	0.00118001	0.00813515	0.887862	3.78059e-12	1.65224e-11
FCGRT	0.15365	2.16e-25	1.22e-23	0.515164	4.32e-09	1.81e-07	0.888311	2.8397e-79	5.16372e-77
CCL25	0.602153	7.12e-06	4.36e-05	2.03796	6.06e-05	0.000718215	0.411575	0.000461068	0.000971907
CYTH4	0.316117	3.98e-49	1.09e-46	1.02602	4.19e-14	8.8e-12	0.890246	6.85046e-57	4.36777e-55
LGALS2	0.460081	1.18e-11	1.89e-10	0.342276	0.00241523	0.0144257	0.890436	2.08684e-26	2.29926e-25
SOD3	0.257703	4.93e-11	7.25e-10	0.40856	0.00061582	0.00482636	0.89133	8.52391e-30	1.16087e-28
SNED1	0.149828	3.59e-05	0.000188005	0.232249	0.000588398	0.00466003	0.891767	1.77885e-39	4.37589e-38
TNFRSF13B	0.403076	2.21e-07	1.82e-06	1.33473	4.06e-08	1.3e-06	0.892561	2.63569e-16	1.52344e-15
FAT4	0.161739	1.05e-07	9.24e-07	0.369413	0.00121175	0.00829862	0.894152	2.57385e-31	3.82752e-30
CLEC4D	0.945657	2.97e-23	1.44e-21	0.675544	0.000482815	0.00397455	0.894967	6.66185e-24	6.26754e-23
ZMYND15	0.279476	7.13e-18	2.23e-16	0.459322	1.45e-05	0.000214709	0.896008	2.21707e-57	1.44603e-55
IQGAP2	0.2219	1.17e-26	7.13e-25	0.626529	3.79e-09	1.59e-07	0.896068	1.68778e-35	3.2789e-34
IL10	0.833578	1.43e-38	1.86e-36	0.364187	3.81e-08	1.23e-06	0.896249	4.59511e-37	9.79343e-36
APOL3	0.348243	1.97e-36	2.19e-34	0.765884	2.27e-08	7.78e-07	0.897134	4.07439e-47	1.53456e-45
GLS	0.15074	4.52e-23	2.14e-21	0.52549	4.57e-07	1.11e-05	0.898506	2.37146e-40	6.18157e-39
ADGRG2	0.331714	3.37e-06	2.22e-05	0.314354	0.00225943	0.0136862	0.898702	2.98888e-19	2.08845e-18
SH3KBP1	0.167863	2.51e-31	2.03e-29	0.502336	4.83e-08	1.52e-06	0.89996	1.35616e-69	1.59305e-67
KCTD12	0.364484	3.22e-40	4.78e-38	0.535972	1.1e-09	5.41e-08	0.900848	3.39887e-63	2.95435e-61
AC068580.4	0.399041	6.22e-09	6.7e-08	0.280397	0.0104814	0.0440961	0.901465	4.9709e-26	5.35364e-25
PHACTR1	0.284054	1.04e-15	2.68e-14	0.483616	2.58e-07	6.8e-06	0.903136	6.6176e-43	1.96753e-41
AC119396.1	0.718705	0.000288733	0.00120285	0.966589	1.65e-05	0.000238574	0.903628	1.71737e-28	2.15786e-27
HGF	0.356498	5.78e-17	1.67e-15	0.236754	0.00348927	0.0191063	0.90376	6.78592e-25	6.82193e-24
IL16	0.275107	3e-19	1.06e-17	0.856018	2.58e-10	1.52e-08	0.904445	3.12369e-49	1.32342e-47
NCF2	0.254983	1.51e-53	5.97e-51	0.859712	2.26e-12	2.48e-10	0.905008	2.74301e-55	1.60692e-53
SNX21	0.177081	1.14e-05	6.68e-05	0.56405	0.00984702	0.0421712	0.905489	7.77207e-54	4.23136e-52
CD3E	0.261524	2.09e-26	1.25e-24	1.07246	3.85e-11	2.84e-09	0.905535	2.60828e-37	5.62487e-36
TNS1	0.0964079	1.24e-06	8.86e-06	0.334499	0.000901752	0.00660211	0.905591	6.31496e-53	3.24749e-51
BMP4	0.124036	0.000589049	0.0022545	0.399089	0.006836	0.0320058	0.905961	4.10623e-21	3.22957e-20
MFNG	0.36061	1.09e-34	1.1e-32	0.729143	3.09e-09	1.32e-07	0.906021	8.39968e-63	7.15074e-61
CD3G	0.401386	4.07e-24	2.1e-22	0.896044	1.21e-09	5.88e-08	0.9061	7.85332e-34	1.37418e-32
LGMNP1	0.475418	3.46e-10	4.52e-09	0.391006	0.00721595	0.033371	0.907267	1.66076e-38	3.85392e-37
FPR1	0.400235	9.97e-37	1.13e-34	0.784027	1.96e-09	8.95e-08	0.907759	1.60932e-32	2.58789e-31
IL4I1	0.517997	1.38e-42	2.35e-40	1.22234	2.46e-09	1.09e-07	0.908129	2.51102e-33	4.23251e-32
SLC15A3	0.320691	1.21e-59	7.95e-57	0.916032	1.35e-16	8.2e-14	0.908273	2.36037e-57	1.53508e-55
SMPDL3A	0.142176	1.4e-13	2.86e-12	0.60999	8.39e-07	1.89e-05	0.909362	1.50936e-43	4.66456e-42
AC104837.2	0.703642	0.00204073	0.00668189	0.550524	0.000959497	0.006949	0.909609	4.02251e-09	1.39473e-08
TRIM22	0.171795	1.73e-29	1.25e-27	0.70511	2.58e-10	1.52e-08	0.910741	9.57999e-62	7.7769e-60
LCP1	0.220656	1.84e-47	4.47e-45	0.895842	2.06e-13	3.29e-11	0.911165	9.24131e-51	4.25212e-49
ETV1	0.14959	1.23e-05	7.13e-05	0.596157	7.43e-06	0.000121499	0.912947	5.40656e-34	9.56351e-33
STAT4	0.259559	1.33e-28	9.25e-27	0.746155	4.65e-11	3.34e-09	0.914786	9.56156e-52	4.57546e-50
ARL6IP5	0.127193	5.12e-30	3.84e-28	0.400897	1.43e-06	2.94e-05	0.915467	2.69151e-90	8.73973e-88
UBASH3A	0.455559	2.3e-21	9.6e-20	1.15538	2.43e-11	1.89e-09	0.916426	1.50901e-34	2.75722e-33
ARHGAP45	0.24859	2.7e-21	1.12e-19	1.04851	2.02e-12	2.27e-10	0.916612	1.26403e-72	1.70009e-70
GFRA2	0.518598	9.75e-10	1.2e-08	0.481538	0.000881874	0.00648814	0.917072	7.77485e-28	9.33804e-27
TNFSF13	0.47403	1.45e-30	1.13e-28	0.505749	1.18e-07	3.36e-06	0.917898	2.06186e-69	2.40957e-67
BTG1P1	0.461254	0.0192652	0.0459735	0.988302	4.47e-06	7.87e-05	0.918195	1.0881e-19	7.85036e-19
IL2RA	0.397449	4.96e-42	8.16e-40	0.973405	1.04e-11	9e-10	0.918747	9.51567e-32	1.45798e-30
GRAP2	0.391029	1.6e-20	6.21e-19	1.04959	1.38e-10	8.69e-09	0.918837	5.6061e-46	1.98329e-44
ABCD2	0.47088	5.29e-18	1.67e-16	0.952776	1.89e-09	8.7e-08	0.919441	1.77703e-32	2.85053e-31
BLK	0.342259	1.65e-07	1.4e-06	1.27037	9.36e-07	2.08e-05	0.919636	8.67601e-17	5.19167e-16
CD180	0.4698	1.37e-32	1.22e-30	0.723642	1.1e-15	4.19e-13	0.920596	1.82195e-40	4.77383e-39
ABCA6	0.172795	7.25e-10	9.07e-09	0.433703	0.000136842	0.00141138	0.921508	1.30955e-40	3.46118e-39
CST7	0.398056	1.5e-28	1.04e-26	0.64021	2.9e-07	7.52e-06	0.924796	3.95201e-36	7.98127e-35
NCF1	0.560112	2.28e-36	2.5e-34	0.943322	3.33e-11	2.49e-09	0.925244	2.36063e-42	6.84838e-41
ACE	0.267464	3.35e-27	2.17e-25	0.46908	1.19e-05	0.000180377	0.926384	4.02477e-64	3.65932e-62
CSF1	0.382565	1.03e-46	2.35e-44	0.95124	1.88e-11	1.51e-09	0.92641	3.6305e-56	2.2303e-54
SLC41A2	0.154484	1.88e-08	1.88e-07	0.266691	0.00359449	0.0195873	1.03327	7.47803e-46	2.6312e-44
SLC12A3	0.400998	5.44e-11	7.96e-10	0.62375	1e-06	2.2e-05	0.927313	1.65996e-26	1.84277e-25
RGS18	0.477339	1.45e-38	1.88e-36	0.169017	0.00225943	0.0136862	1.269	1.32637e-76	2.12312e-74
VENTX	0.714137	2.65e-25	1.49e-23	0.768755	1.62e-07	4.46e-06	0.927389	1.31099e-33	2.26092e-32
IL6ST	0.0976053	8.12e-16	2.1e-14	0.363208	9.67e-07	2.13e-05	0.927712	1.53579e-75	2.35868e-73
RASSF2	0.338666	2.27e-36	2.5e-34	0.839873	3.15e-14	7.03e-12	0.931456	7.9626e-51	3.67866e-49
CORO1A	0.234326	1.97e-39	2.73e-37	1.11137	1.76e-10	1.09e-08	0.933834	6.22048e-57	3.97726e-55
CCR7	0.477206	2.23e-16	6.08e-15	1.14855	9.38e-09	3.58e-07	0.934408	1.44775e-29	1.9363e-28
LIPA	0.154817	5.31e-34	5.05e-32	0.91731	1.95e-10	1.19e-08	0.935381	4.31427e-82	9.38404e-80
ZMAT1	0.136647	7.45e-05	0.00036168	0.3187	0.00113538	0.00789327	1.04864	4.16288e-33	6.93204e-32
BIN2	0.292575	2.39e-50	7.25e-48	0.948184	6.8e-16	3.01e-13	0.935747	4.50465e-53	2.34304e-51
CFI	0.147581	3.82e-11	5.69e-10	0.318951	0.00611032	0.0294132	1.01338	2.47354e-35	4.76673e-34
SLC16A7	0.175969	1.09e-05	6.42e-05	0.299303	0.00263418	0.0153707	0.935902	1.45327e-28	1.83363e-27
SOWAHD	0.869286	1.64e-15	4.13e-14	0.884131	2e-09	9.09e-08	0.937167	1.8132e-58	1.24514e-56
GMFG	0.274352	1.73e-50	5.35e-48	0.96618	5.18e-14	1.01e-11	0.937601	2.8229e-59	2.01458e-57
SMPDL3B	0.130892	0.0179665	0.0432829	0.319247	0.0109565	0.0455541	1.04008	5.60591e-25	5.67078e-24
ACHE	0.196205	0.0111463	0.0287721	0.581108	0.00108697	0.00763802	0.937884	1.52297e-15	8.37984e-15
LTB	0.396361	6.25e-20	2.33e-18	1.37861	8.88e-09	3.41e-07	0.938084	2.14638e-28	2.67621e-27
CRYBB1	0.731696	1.65e-19	5.97e-18	0.780788	5.53e-07	1.31e-05	0.940071	3.93158e-45	1.32687e-43
FASLG	0.615747	4.18e-23	1.98e-21	0.750401	9.14e-06	0.000145174	0.940772	1.23014e-27	1.46087e-26
CCL8	0.59684	5.4e-25	2.96e-23	0.700313	0.000584677	0.00464093	0.9417	6.99206e-23	6.14101e-22
ICOS	0.499858	1.07e-24	5.68e-23	1.01654	1.55e-12	1.82e-10	0.942029	7.28232e-38	1.63161e-36
PIK3CG	0.340101	1.16e-38	1.52e-36	0.972476	8.98e-16	3.84e-13	0.942217	1.11975e-43	3.50095e-42
DBH	0.375922	0.0205142	0.0485122	0.35033	1.3e-07	3.68e-06	0.943302	2.43433e-28	3.02445e-27
C19orf38	0.637898	1.56e-37	1.86e-35	0.518385	0.000302672	0.00269388	0.944675	3.7278e-54	2.04916e-52
CLEC1B	0.411896	0.00157336	0.005334	0.760093	3.72e-08	1.21e-06	0.94543	7.11129e-21	5.51201e-20
IL27	1.05361	5.1e-16	1.34e-14	0.629654	1.01e-05	0.000157993	0.945694	6.2915e-33	1.03515e-31
SIGLEC10	0.359704	5.38e-34	5.1e-32	0.894844	2.79e-10	1.63e-08	0.946156	3.69888e-41	1.0003e-39
TAGAP	0.352593	2.28e-32	2e-30	0.972362	7.56e-13	9.87e-11	0.946726	4.02961e-50	1.79067e-48
OSM	0.609782	6.48e-13	1.22e-11	0.825181	4.57e-05	0.000564159	0.946884	9.54134e-31	1.37046e-29
FAM78A	0.523364	9.16e-36	9.67e-34	1.12412	2.16e-16	1.16e-13	0.948086	1.81509e-68	2.0475e-66
SLCO2A1	0.193452	1.98e-09	2.31e-08	0.236497	0.0032872	0.0182577	0.948543	5.81487e-30	7.99106e-29
ANGPT4	0.915331	5.27e-06	3.32e-05	0.250141	0.00140845	0.00934098	0.950088	1.0835e-22	9.40896e-22
STS	0.158399	9.78e-08	8.66e-07	0.316658	0.00404483	0.021489	1.12572	8.81574e-61	6.82732e-59
GPR84	0.666122	1.64e-31	1.34e-29	0.778084	9.78e-08	2.84e-06	0.950479	1.34914e-39	3.35331e-38
C2	0.313914	1.48e-40	2.23e-38	0.617683	5.4e-09	2.2e-07	0.951559	9.75241e-36	1.92424e-34
LTA	0.651564	2.95e-21	1.22e-19	0.860187	2.38e-06	4.54e-05	0.951991	2.8199e-38	6.46784e-37
ADAP2	0.284494	4.69e-52	1.71e-49	0.847292	1.39e-13	2.33e-11	0.952359	1.46816e-91	5.17383e-89
CA13	0.115526	0.00417099	0.0124413	0.532573	0.00588431	0.0285804	0.95329	4.67611e-40	1.19492e-38
SH2D1A	0.60211	7.99e-23	3.7e-21	0.964719	1.06e-10	6.86e-09	0.953762	8.06232e-32	1.24116e-30
C2orf91	0.373825	0.0149695	0.0370254	0.251961	0.000122832	0.00128995	0.953886	9.00128e-16	5.01653e-15
IL21R	0.552486	1.67e-31	1.36e-29	1.13857	3.34e-13	4.99e-11	0.954365	7.2416e-38	1.62329e-36
SAMD9L	0.255817	2.75e-38	3.47e-36	0.735275	5.61e-09	2.27e-07	0.955293	3.02685e-46	1.08775e-44
P2RY6	0.418673	1.83e-21	7.7e-20	0.562109	3.36e-05	0.000438209	0.95597	9.9239e-30	1.34188e-28
ADGRE1	0.714303	1.29e-30	1.01e-28	0.474765	2.1e-06	4.11e-05	0.956596	8.40647e-23	7.34778e-22
CD209	0.353961	1.98e-25	1.12e-23	0.448801	5.16e-06	8.91e-05	0.956733	3.66078e-39	8.8099e-38
S1PR4	0.363894	4.72e-13	9.02e-12	1.09629	4.79e-09	1.99e-07	0.957073	5.41337e-47	2.02378e-45
PPP1R26P1	0.325334	0.00338026	0.0103792	0.450769	3.45e-05	0.000448065	0.95726	1.63164e-12	7.30566e-12
NLRC3	0.420675	1.17e-22	5.35e-21	0.667912	6.06e-06	0.000102431	0.957383	4.33862e-57	2.78579e-55
RFTN1	0.134225	1.16e-18	3.88e-17	0.605177	1.75e-09	8.12e-08	0.958269	2.38235e-45	8.17372e-44
CCDC69	0.190593	1.34e-13	2.74e-12	0.699034	5.18e-08	1.62e-06	0.96031	1.05336e-55	6.30077e-54
LPXN	0.261877	2.54e-45	5.23e-43	0.846935	3.48e-17	3.05e-14	0.960314	2.20382e-78	3.86818e-76
ABCB1	0.21428	3.33e-11	4.99e-10	0.593324	0.000140304	0.00144111	0.962288	6.44166e-40	1.62507e-38
FLT3	0.477484	7.54e-18	2.35e-16	0.878179	3.35e-08	1.09e-06	0.9623	1.00813e-34	1.86147e-33
ATP8B4	0.346651	3.07e-47	7.39e-45	0.63728	1.13e-10	7.22e-09	0.96273	4.33108e-58	2.92557e-56
PARM1	0.112341	0.00094305	0.00340842	0.337727	0.00197485	0.0122588	0.962912	4.89667e-23	4.34261e-22
VAMP5	0.150305	5.89e-22	2.59e-20	0.653398	3.64e-05	0.000469399	0.963132	3.66448e-37	7.84308e-36
DOCK11	0.200829	1.38e-39	1.93e-37	0.780795	2e-15	6.71e-13	0.964051	1.17204e-66	1.22768e-64
CD14	0.334975	3.66e-57	1.67e-54	0.220202	1.49e-07	4.14e-06	0.964717	2.51332e-57	1.63222e-55
WAS	0.275738	1.2e-51	4.18e-49	0.83149	2.33e-11	1.82e-09	0.964925	9.81298e-68	1.08276e-65
CCL3	0.278311	8.94e-34	8.42e-32	0.742422	1.74e-07	4.74e-06	0.965749	1.40534e-39	3.48727e-38
IL12RB1	0.471614	3.86e-37	4.53e-35	1.11615	1.89e-12	2.17e-10	0.966789	4.84583e-50	2.14083e-48
ABI3	0.395737	1.23e-40	1.87e-38	0.915614	5.51e-13	7.64e-11	0.966827	1.50784e-79	2.82085e-77
SAMD3	0.55983	2.07e-27	1.34e-25	0.419901	2.3e-06	4.41e-05	0.967248	1.1649e-38	2.7171e-37
CLNK	0.469284	6.87e-14	1.45e-12	0.636093	7e-09	2.75e-07	0.967399	1.27424e-32	2.0644e-31
UTS2	0.588436	1.94e-09	2.26e-08	0.84094	7.73e-07	1.76e-05	0.96973	5.23731e-15	2.77718e-14
CTSO	0.182534	3.73e-19	1.3e-17	0.302028	0.000789119	0.00592795	0.970426	9.57563e-97	4.44192e-94
GNG7	0.337988	7.99e-07	5.95e-06	0.655562	1.41e-05	0.000209632	0.970553	3.26289e-45	1.11026e-43
FLI1	0.262647	3.36e-41	5.32e-39	0.669143	2.09e-11	1.66e-09	0.971309	9.79483e-76	1.53015e-73
TRPV2	0.292971	4.24e-48	1.06e-45	0.832748	2.07e-12	2.31e-10	0.971417	4.19449e-78	7.25025e-76
SAMSN1	0.27646	3.61e-46	7.82e-44	0.944259	7.4e-15	2.16e-12	0.971477	1.00892e-49	4.38066e-48
ZEB2	0.222936	1.58e-49	4.38e-47	0.746263	1.06e-12	1.31e-10	0.971899	3.39456e-75	5.12681e-73
SGCA	0.394374	1.18e-05	6.87e-05	0.267287	0.00289727	0.0165553	0.973669	2.2556e-27	2.63598e-26
ARHGAP31	0.193425	1.5e-30	1.16e-28	0.650384	1.66e-10	1.03e-08	0.974728	1.27377e-67	1.39532e-65
NCF4	0.24486	9.66e-45	1.91e-42	0.9841	6.3e-16	2.9e-13	0.976389	1.55403e-63	1.37981e-61
RCAN2	0.243195	5.43e-10	6.9e-09	0.29992	0.0082189	0.0367465	0.976944	1.96646e-34	3.56725e-33
GPSM3	0.379329	3.57e-31	2.85e-29	0.900924	6.15e-10	3.29e-08	0.978523	4.91933e-71	6.26422e-69
ACP5	0.251276	2.12e-48	5.51e-46	1.21583	6.37e-17	4.63e-14	0.980181	1.00217e-76	1.62131e-74
LILRA1	0.594876	4.12e-34	3.97e-32	0.502271	1.97e-06	3.88e-05	0.981754	3.75888e-57	2.42038e-55
LILRB2	0.373869	5.69e-57	2.52e-54	0.674135	2.07e-08	7.19e-07	0.98178	1.31592e-55	7.85063e-54
TRIM61	0.399321	0.00261261	0.00829701	0.281712	0.00933071	0.0404349	0.98301	9.85011e-34	1.71172e-32
SLFN12L	0.326135	6.31e-25	3.42e-23	0.876324	3.61e-10	2.07e-08	0.985454	1.51581e-41	4.17882e-40
MMRN1	0.286643	1.36e-06	9.64e-06	0.398976	0.00459	0.0237099	0.985829	2.56682e-29	3.38814e-28
APOE	0.227528	2.49e-40	3.72e-38	0.926289	6.79e-10	3.57e-08	0.988219	1.56237e-38	3.62743e-37
ATP11A	0.0450147	0.00661094	0.018412	0.529018	0.000156939	0.00157224	1.3129	1.80778e-56	1.12578e-54
NRP1	0.184015	1.12e-26	6.89e-25	0.358227	6.87e-05	0.000794454	0.988646	6.80593e-61	5.30699e-59
FCGR2B	0.570854	2.02e-38	2.58e-36	1.29613	6.47e-16	2.92e-13	0.989371	1.94404e-45	6.70024e-44
PLEKHA3P1	0.44	9.93e-13	1.82e-11	0.796877	5.68e-06	9.67e-05	0.990954	1.14347e-52	5.78224e-51
SPNS3	0.38669	1.98e-07	1.65e-06	0.737174	1.33e-05	0.000199933	0.991023	2.95755e-37	6.35399e-36
AC084290.1	1.50668	6.7e-05	0.000328802	1.32479	2.17e-05	0.00030104	0.991504	0.00200643	0.00388715
CCDC141	0.404826	1.84e-12	3.26e-11	1.08938	1.11e-08	4.12e-07	0.992231	1.79889e-22	1.54007e-21
LILRB3	0.481078	9.78e-59	5.87e-56	0.83895	5.27e-13	7.42e-11	0.99447	6.58181e-71	8.28833e-69
P2RY10	0.405916	4.02e-18	1.28e-16	1.0635	1.46e-11	1.22e-09	0.995166	4.54422e-39	1.08441e-37
CD2	0.289209	2.18e-29	1.57e-27	1.23089	3.57e-13	5.25e-11	0.998825	2.43809e-44	7.86625e-43
RTN1	0.57304	9.42e-43	1.63e-40	0.612719	1.68e-09	7.88e-08	0.999616	1.81101e-40	4.74791e-39
ZNF540	0.164877	4.11e-06	2.64e-05	0.41683	2.2e-05	0.0003043	1.00173	3.98514e-48	1.59195e-46
CYFIP2	0.135321	2.2e-07	1.82e-06	0.562402	3.69e-05	0.000474514	1.00178	1.5526e-52	7.75615e-51
PIK3R5	0.380425	2.75e-53	1.04e-50	1.05673	4.08e-18	5.96e-15	1.00776	1.71525e-63	1.51999e-61
DAAM2	0.141666	1.04e-06	7.56e-06	0.497747	0.00550686	0.027189	1.00779	2.15489e-34	3.89819e-33
PYHIN1	0.403601	1.39e-21	5.9e-20	1.1565	5.43e-12	5.12e-10	1.00857	6.24193e-41	1.66917e-39
TXNIP	0.0834815	2.22e-11	3.41e-10	0.513565	3.2e-07	8.18e-06	1.01028	3.33408e-60	2.51355e-58
CD22	0.318304	1.6e-11	2.51e-10	1.34479	8.25e-10	4.22e-08	1.01057	7.12205e-29	9.16931e-28
ACSM3	0.174118	3.92e-05	0.000203125	1.22802	0.000188849	0.00182699	1.01089	5.65204e-30	7.77198e-29
FCHO2	0.112858	2.16e-20	8.28e-19	0.341105	4.65e-06	8.14e-05	1.01134	1.73163e-100	9.48431e-98
PLXNC1	0.271291	2.2e-44	4.23e-42	0.694429	4.66e-12	4.53e-10	1.0117	1.7185e-79	3.17573e-77
PDE1B	0.39101	2.85e-31	2.29e-29	0.754787	1.56e-11	1.29e-09	1.01324	4.0894e-61	3.23875e-59
PTPRE	0.134834	2.25e-16	6.13e-15	0.570851	9.95e-08	2.88e-06	1.01386	6.04939e-69	6.96215e-67
INPP5D	0.223439	2.43e-32	2.12e-30	0.855522	4.36e-11	3.19e-09	1.01401	1.13452e-60	8.75643e-59
CD300LB	0.690972	1.28e-19	4.66e-18	0.760203	8.54e-08	2.49e-06	1.01889	2.84715e-53	1.49459e-51
LCP2	0.280953	4.35e-63	4.18e-60	0.960045	1.61e-17	1.82e-14	1.01988	4.84831e-78	8.31714e-76
CD226	0.557694	5.69e-34	5.37e-32	0.610003	1.78e-09	8.26e-08	1.02026	3.20288e-53	1.67552e-51
CD86	0.411466	3.29e-67	4.31e-64	0.88992	2.5e-15	8.07e-13	1.02034	1.01756e-75	1.57878e-73
ADGRE5	0.157973	9.03e-27	5.61e-25	0.7179	1.59e-11	1.31e-09	1.02117	9.33956e-72	1.2271e-69
HCST	0.440041	8.7e-46	1.86e-43	0.970246	2.7e-08	9.05e-07	1.02143	5.39281e-48	2.13738e-46
IL10RA	0.234342	2.79e-42	4.65e-40	1.17055	3.13e-17	2.87e-14	1.02253	2.43196e-64	2.22449e-62
SLFN14	0.462573	0.0133937	0.0336494	0.60567	7.39e-06	0.000121023	1.02317	2.02135e-28	2.52655e-27
SLA	0.376389	6.41e-50	1.88e-47	0.974689	2.33e-15	7.59e-13	1.02344	1.99565e-63	1.7616e-61
HSD17B11	0.0646817	6.06e-07	4.62e-06	0.466799	1.52e-06	3.1e-05	1.02536	6.48247e-65	6.21715e-63
PON3	0.114183	0.0138083	0.0345477	0.335909	0.00352403	0.0192626	1.16579	1.67952e-25	1.75237e-24
CD48	0.408347	8.63e-32	7.23e-30	1.18656	3.99e-14	8.54e-12	1.02579	1.92628e-40	5.04137e-39
PRKCB	0.369286	3.16e-28	2.14e-26	1.04203	1.56e-11	1.29e-09	1.02632	9.50424e-54	5.1436e-52
ITGAX	0.261036	9.56e-51	3.03e-48	1.09673	6.13e-18	8.45e-15	1.02698	1.631e-64	1.52562e-62
STARD8	0.367476	5.05e-35	5.18e-33	0.47971	9.09e-06	0.000144379	1.02798	5.14527e-87	1.4619e-84
FERMT3	0.302287	3.27e-58	1.71e-55	0.967615	5.18e-14	1.01e-11	1.02862	2.56871e-75	3.90547e-73
ADAMTS16	0.527311	1.02e-12	1.86e-11	0.25387	0.00366614	0.0198778	1.02943	2.06605e-25	2.14435e-24
SIGLEC6	0.284078	1.84e-06	1.27e-05	0.33193	8.13e-05	0.000914408	1.03147	4.60719e-34	8.16541e-33
AQP9	0.500227	5.78e-24	2.95e-22	0.343824	0.000160879	0.00160523	1.03194	6.24392e-35	1.17099e-33
CPA3	0.140065	0.00086896	0.00317327	0.392528	0.00722698	0.033371	1.03232	4.74968e-31	6.97192e-30
HPCAL4	0.36554	0.0191449	0.0457321	0.616014	0.00352165	0.0192626	1.03265	1.52939e-17	9.61103e-17
CD5	0.469621	1.02e-22	4.67e-21	0.763828	7.07e-08	2.11e-06	1.03437	3.88529e-47	1.46577e-45
IKZF1	0.448019	2.06e-35	2.15e-33	1.05178	1.56e-15	5.53e-13	1.03481	7.21432e-57	4.58689e-55
RNF133	0.125709	0.000834536	0.00305763	0.557281	0.011651	0.0477332	1.036	2.65382e-23	2.39323e-22
AC006042.3	0.087756	0.0013258	0.00459085	0.551611	0.000637162	0.00496226	1.03846	1.60975e-27	1.89781e-26
SORBS1	0.105115	0.00104493	0.00373309	0.492552	0.00093215	0.00678263	1.03871	1.92368e-62	1.61348e-60
AL138899.2	1.00276	2.11e-08	2.1e-07	1.16318	0.000304214	0.00270564	1.03881	2.02077e-19	1.43247e-18
C16orf54	0.520882	1.28e-18	4.28e-17	1.04131	2.52e-10	1.51e-08	1.03887	4.2763e-43	1.29084e-41
ARHGAP18	0.172372	8.35e-39	1.1e-36	0.370798	3.02e-05	0.000398503	1.03893	2.58325e-107	1.92515e-104
AREG	0.113764	0.00188079	0.00622539	0.474591	0.00785137	0.0355072	1.03944	2.64533e-18	1.74058e-17
CD69	0.404225	4.99e-20	1.86e-18	0.620688	1.42e-07	3.96e-06	1.03952	4.24471e-39	1.01614e-37
TMIGD3	0.540083	1.11e-19	4.05e-18	1.07907	2.14e-10	1.3e-08	1.04056	1.09411e-46	4.01763e-45
BTLA	0.521959	4.42e-16	1.17e-14	1.09818	2.48e-11	1.92e-09	1.0411	5.24916e-39	1.2474e-37
PLCB2	0.269881	1.3e-38	1.69e-36	0.886017	1.15e-13	2e-11	1.04227	6.39976e-65	6.15081e-63
SLC6A12	0.529971	1.5e-28	1.04e-26	0.627756	1.34e-09	6.38e-08	1.04242	4.75235e-43	1.42696e-41
GIMAP2	0.321199	8.35e-39	1.1e-36	0.827347	5.51e-13	7.64e-11	1.04249	9.74265e-68	1.07762e-65
ST8SIA4	0.279376	1.19e-28	8.35e-27	0.587938	1.45e-08	5.23e-07	1.0444	4.40769e-55	2.54281e-53
LILRB1	0.403002	2.75e-46	5.99e-44	1.10735	4.81e-13	6.89e-11	1.04467	3.31779e-63	2.8894e-61
PRELID2P1	0.430543	5.68e-05	0.000283789	0.639585	0.000202489	0.00193629	1.04521	7.98408e-17	4.7934e-16
GNGT2	0.583481	8.68e-27	5.42e-25	0.71467	3.49e-12	3.64e-10	1.04535	6.53959e-75	9.71536e-73
PAX5	0.440865	3.76e-08	3.59e-07	1.01128	9.37e-07	2.08e-05	1.04812	1.08047e-21	8.79942e-21
HSF5	0.37295	2.27e-08	2.24e-07	0.507432	9.2e-05	0.00101331	1.04861	8.64956e-30	1.17727e-28
DPYD	0.15542	8.85e-27	5.51e-25	0.657682	9.91e-09	3.74e-07	1.04874	9.63698e-58	6.4143e-56
CPED1	0.265663	3.69e-22	1.64e-20	0.44738	3.05e-07	7.81e-06	1.04985	7.4654e-49	3.09086e-47
FCMR	0.319318	1.98e-15	4.96e-14	1.21339	3.08e-10	1.79e-08	1.04997	1.08882e-49	4.72307e-48
PLEK	0.337142	1.29e-53	5.15e-51	1.10562	2.1e-16	1.16e-13	1.05015	5.94581e-56	3.60395e-54
PARVG	0.357621	3.98e-50	1.18e-47	1.14962	7.87e-19	1.5e-15	1.05273	2.98861e-74	4.29943e-72
NCR3	0.554066	3.26e-11	4.9e-10	0.773451	2.53e-09	1.11e-07	1.05291	9.94779e-37	2.0792e-35
DOCK10	0.220006	1.39e-43	2.55e-41	0.928792	8.49e-17	5.85e-14	1.05373	2.33992e-64	2.15218e-62
IL21	0.929678	4.26e-11	6.3e-10	0.645601	7.99e-06	0.000129872	1.0553	3.72375e-21	2.93892e-20
LAT2	0.534741	7.91e-49	2.07e-46	0.684949	2.28e-10	1.38e-08	1.0568	1.346e-83	3.17041e-81
MEOX2	0.33296	3.66e-10	4.77e-09	0.350952	0.000111893	0.00119122	1.058	2.50872e-40	6.52067e-39
PPP1R16B	0.346527	1.76e-19	6.35e-18	1.04815	6.53e-10	3.44e-08	1.05877	2.20682e-51	1.04393e-49
ARHGEF6	0.242343	1.31e-40	1.98e-38	0.760121	7.92e-14	1.47e-11	1.05914	1.70907e-92	6.58427e-90
GPR18	0.586902	9.57e-18	2.96e-16	0.269334	0.000401866	0.00340913	1.05967	2.32457e-39	5.67534e-38
ARHGAP15	0.304513	1.1e-30	8.65e-29	0.917661	5.39e-13	7.55e-11	1.06028	5.07495e-68	5.64077e-66
MPP1	0.342562	1.96e-100	5.66e-96	0.810675	2.24e-18	3.71e-15	1.06073	1.99466e-102	1.17762e-99
TLR3	0.21256	4.27e-11	6.31e-10	0.239255	0.00345483	0.0189428	1.06555	4.87821e-53	2.52866e-51
SELL	0.337352	7.52e-21	2.99e-19	0.800895	1.61e-08	5.76e-07	1.06805	2.03912e-37	4.44383e-36
SPTLC3	0.166965	0.000698533	0.00261587	0.354477	0.006464	0.0307164	1.06869	9.65563e-34	1.67985e-32
NFATC2	0.263557	9.72e-27	6.01e-25	0.656872	4.36e-11	3.19e-09	1.06958	8.06479e-70	9.54753e-68
FCGR1B	0.843604	9.13e-38	1.1e-35	0.651723	5.55e-08	1.72e-06	1.07138	3.26388e-53	1.70547e-51
CLECL1	0.712427	2.04e-25	1.15e-23	1.10826	2.54e-12	2.74e-10	1.07151	2.97011e-46	1.06821e-44
GZMK	0.500009	3.11e-24	1.61e-22	0.732314	8.49e-06	0.0001366	1.07253	7.31414e-33	1.19777e-31
RAB27A	0.133247	7.99e-18	2.49e-16	0.58111	1.21e-11	1.01e-09	1.07378	1.97805e-104	1.36246e-101
BANK1	0.207235	1.06e-06	7.68e-06	0.964268	2.08e-09	9.36e-08	1.07446	9.62357e-53	4.90457e-51
MEGF11	0.0778447	0.00178316	0.00594592	0.3479	0.00743012	0.034017	1.80504	4.25076e-41	1.14614e-39
EVI2A	0.496632	2.28e-48	5.86e-46	0.448364	1.06e-06	2.31e-05	1.07551	2.94305e-55	1.71527e-53
TLR4	0.306102	1.28e-58	7.37e-56	0.901903	3.3e-14	7.18e-12	1.07707	1.87161e-64	1.73994e-62
TSPAN4	0.204105	2.06e-21	8.64e-20	0.453723	2.82e-05	0.000376138	1.07784	2.27024e-77	3.80831e-75
RASGRP2	0.279395	9.81e-17	2.77e-15	1.23026	4.2e-08	1.34e-06	1.07818	2.73933e-47	1.03862e-45
APOBR	0.411826	4.49e-36	4.83e-34	0.80577	6.74e-12	6.15e-10	1.08007	6.67199e-72	8.81711e-70
AOC3	0.290467	1.41e-11	2.22e-10	0.549593	1.3e-05	0.000194853	1.08351	2.68787e-49	1.14197e-47
CD28	0.51657	6.86e-24	3.48e-22	0.93532	2.02e-12	2.27e-10	1.08453	1.05964e-59	7.79472e-58
LRRC25	0.614246	6.09e-61	4.39e-58	0.888716	2.05e-14	4.93e-12	1.08462	5.84617e-80	1.13092e-77
MYO1F	0.283201	1.07e-63	1.1e-60	0.829118	4.72e-14	9.59e-12	1.08628	4.17752e-95	1.77486e-92
FCRL1	0.447759	1.25e-09	1.5e-08	1.3232	1.7e-07	4.66e-06	1.08635	7.41804e-21	5.74194e-20
CKLF	0.132511	1.37e-20	5.33e-19	0.353868	2.14e-05	0.000297019	1.08741	9.21907e-28	1.10289e-26
TREM1	0.30032	1.65e-11	2.59e-10	0.649161	0.00722712	0.033371	1.0909	2.07291e-25	2.15098e-24
SLC18A2	0.19699	0.00165153	0.00556106	0.213453	0.0036302	0.0197298	1.09228	4.83225e-39	1.15194e-37
ZNF366	0.337696	8.44e-19	2.85e-17	0.323458	0.000246838	0.00228123	1.09397	4.477e-60	3.34744e-58
APBB1IP	0.310178	2.39e-48	6.11e-46	0.960005	1.69e-14	4.32e-12	1.09626	6.95141e-71	8.70553e-69
PIK3R6	0.471266	2.75e-46	5.99e-44	0.832329	1.67e-13	2.75e-11	1.09655	2.11687e-78	3.72995e-76
SELPLG	0.274538	5.25e-51	1.76e-48	0.988948	4.31e-16	2.09e-13	1.0978	1.25131e-81	2.63355e-79
RCSD1	0.354009	6.32e-41	9.74e-39	0.938622	1.29e-13	2.18e-11	1.09821	8.4072e-72	1.1078e-69
CD53	0.24655	5.8e-58	2.99e-55	1.16308	4.64e-19	1.28e-15	1.09889	6.69296e-75	9.91082e-73
E2F3P1	0.304353	0.0015888	0.00537938	1.13	5.05e-11	3.54e-09	1.09895	1.48334e-30	2.10858e-29
GALNT10	0.169744	2.55e-10	3.39e-09	0.390549	3.45e-05	0.000448065	1.0993	2.94506e-72	3.9147e-70
RIPOR2	0.291121	1.25e-15	3.18e-14	0.865157	1.01e-07	2.92e-06	1.09949	1.36754e-48	5.56567e-47
TDRD10	0.180509	0.00013702	0.000619731	0.229164	0.00165233	0.0106347	1.49354	4.23338e-36	8.53055e-35
SLC43A3	0.192842	9.24e-24	4.63e-22	0.439474	3.78e-06	6.79e-05	1.10099	1.38521e-56	8.66187e-55
FCER2	0.437455	4.6e-09	5.04e-08	1.1313	0.00396121	0.0211492	1.10242	2.10947e-19	1.49302e-18
TNFSF8	0.632357	4.05e-36	4.39e-34	0.996204	6.03e-13	8.27e-11	1.10331	5.73482e-55	3.26289e-53
PLA2G2D	0.712688	1.26e-14	2.89e-13	1.84687	5.21e-08	1.63e-06	1.10503	2.57346e-23	2.32307e-22
MALRD1	0.282826	9.74e-05	0.000458145	0.586727	0.000549348	0.00440735	1.10652	2.78018e-27	3.23406e-26
PILRA	0.314246	6.22e-51	2.03e-48	0.829559	9.78e-14	1.73e-11	1.10691	1.34532e-81	2.81836e-79
EVI2B	0.258278	1.25e-39	1.75e-37	0.658553	5.61e-09	2.27e-07	1.10824	2.97117e-70	3.62117e-68
LONRF3	0.182438	8.16e-05	0.000392484	0.34286	0.00136422	0.00912117	1.22981	7.13457e-44	2.24766e-42
CRTAM	0.778885	2.11e-30	1.63e-28	0.959282	2.52e-12	2.73e-10	1.10869	2.73308e-48	1.1005e-46
FCER1G	0.315361	2.1e-76	1.51e-72	0.947052	4.83e-09	2.01e-07	1.10941	1.29923e-79	2.45075e-77
PTGDS	0.369067	1.97e-11	3.05e-10	0.727091	0.000198336	0.00190024	1.11014	8.82627e-38	1.96495e-36
C11orf21	0.574572	2.27e-15	5.65e-14	0.998283	2.66e-08	8.94e-07	1.11045	2.55531e-42	7.40845e-41
TGFBR2	0.154769	2.31e-26	1.38e-24	0.442029	1.92e-09	8.8e-08	1.1106	5.38315e-91	1.7994e-88
MS4A4E	0.644491	2.1e-21	8.82e-20	0.94142	2.53e-11	1.95e-09	1.11131	1.00279e-47	3.88967e-46
KLRB1	0.47562	7.58e-22	3.3e-20	0.32049	0.00111093	0.00776462	1.11133	5.18498e-49	2.17043e-47
CADPS2	0.0717337	0.000769452	0.00285107	0.368075	0.0090818	0.0396679	1.11223	9.67629e-58	6.43105e-56
FAM20A	0.237112	6.5e-22	2.85e-20	0.638114	3.53e-07	8.91e-06	1.11455	5.1137e-53	2.63869e-51
CXCL9	0.493131	8.55e-21	3.39e-19	1.14568	6.19e-05	0.000730077	1.11493	9.90923e-27	1.11283e-25
KCNK5	0.183547	8.61e-05	0.000411611	0.227808	0.00975925	0.0418314	1.65152	2.01267e-64	1.86347e-62
[truncated: 367 more rows]
